# Supplementary material for: Polymer-coated carbon nanotube hybrids with functional peptides for gene delivery into plant mitochondria
Source: Nat Commun. 2022 May 16;13:2417. doi: 10.1038/s41467-022-30185-y (PMC9110379; doi:10.1038/s41467-022-30185-y)
Supplement: Supplementary file 4 — Supplementary Data 1 [file 41467_2022_30185_MOESM4_ESM.xlsx]

## Sheet: pAtMTTF1 transformant primer 1 
Position	Base Call	Quality Score	A Value	C Value	G Value	T Value
1	N	0	21	1172	134	1672
2	N	0	822	898	193	1541
3	A	13	2796	128	1049	1235
4	G	12	521	28	1090	391
5	G	23	56	23	2746	1149
6	A	17	2246	0	1594	18
7	G	38	273	0	3287	20
8	G	32	0	0	3235	0
9	G	22	0	115	2910	10
10	C	26	26	2318	372	0
11	G	23	13	240	1872	0
12	G	15	0	39	599	269
13	G	21	110	102	3609	1221
14	G	27	0	11	1503	0
15	G	5	432	0	353	0
16	A	35	3936	145	96	0
17	C	15	1070	1654	71	0
18	N	0	959	0	0	2217
19	A	13	1504	30	0	496
20	T	14	403	0	0	2263
21	A	10	1634	0	86	418
22	G	39	10	0	1353	0
23	C	37	0	1428	0	24
24	T	27	0	0	0	2219
25	T	24	29	0	2	1385
26	A	26	2671	0	87	809
27	G	18	0	0	565	64
28	A	54	3050	0	0	0
29	T	15	222	0	0	1962
30	A	14	1822	0	10	476
31	G	29	0	74	1221	2
32	A	32	2009	91	0	0
33	A	37	1725	107	0	0
34	A	33	1457	46	3	0
35	G	38	92	23	1814	0
36	G	56	0	92	3017	7
37	T	44	0	0	0	1013
38	T	57	0	0	1	1572
39	T	58	0	0	0	1605
40	T	53	0	9	108	1646
41	T	53	17	57	0	1677
42	T	25	189	25	0	1542
43	A	29	2120	4	0	143
44	G	33	0	0	857	0
45	G	38	150	0	2350	0
46	C	41	0	943	0	34
47	C	50	53	1644	0	0
48	G	44	0	0	1495	73
49	G	37	0	112	1654	0
50	A	41	2846	2	0	11
51	C	20	46	1337	2	0
52	A	27	1410	89	0	46
53	A	55	1507	17	0	0
54	A	54	1249	0	0	1
55	G	33	0	0	1141	10
56	G	42	1	1	2523	0
57	T	48	0	0	0	857
58	C	49	0	1455	4	5
59	T	46	0	16	0	1369
60	A	45	1550	30	0	0
61	G	35	0	0	862	10
62	G	21	0	0	2177	1
63	T	26	0	0	0	975
64	T	35	0	0	60	1123
65	A	42	1731	0	29	0
66	A	56	1240	0	0	0
67	G	38	0	0	864	30
68	T	34	0	38	0	1011
69	C	55	0	1603	0	0
70	C	59	0	3201	0	0
71	C	26	0	4018	965	57
72	C	14	0	4128	1811	460
73	A	4	2628	1134	24	2453
74	T	13	544	305	744	4317
75	T	21	497	70	189	4265
76	N	0	3713	79	62	4398
77	G	7	1159	15	1487	2250
78	A	28	3087	0	738	483
79	A	28	2561	5	1053	33
80	G	31	524	0	1879	9
81	G	45	279	4	3216	14
82	C	14	79	844	223	0
83	T	31	0	78	59	1328
84	T	33	46	24	0	1033
85	G	24	83	8	2213	2
86	A	30	1568	0	78	0
87	T	44	0	0	0	975
88	G	30	241	0	1363	0
89	A	43	2029	0	0	0
90	A	55	1167	0	0	0
91	C	51	0	1008	0	0
92	A	45	1030	0	0	79
93	C	46	0	1101	81	0
94	C	56	0	1170	0	0
95	A	52	1013	0	0	0
96	C	53	0	999	15	0
97	C	26	0	1245	49	0
98	T	25	62	0	0	1243
99	C	52	4	1144	0	0
100	C	39	58	1049	0	0
101	T	39	0	0	27	989
102	G	46	0	0	2380	0
103	G	34	79	0	1204	0
104	T	32	4	0	1	695
105	T	34	0	0	0	873
106	A	34	1357	0	0	2
107	G	43	0	0	1062	0
108	T	34	19	0	34	642
109	G	50	137	0	1966	0
110	A	56	1650	0	15	0
111	T	49	33	0	0	973
112	T	41	1	0	29	916
113	G	46	0	0	2038	0
114	G	51	50	0	1062	0
115	G	44	12	70	904	0
116	C	53	0	860	0	0
117	A	33	1136	194	0	32
118	C	42	0	1171	0	70
119	A	27	907	77	0	224
120	T	44	15	0	0	1366
121	G	38	2	36	1924	17
122	C	31	38	1043	0	5
123	T	34	28	25	3	1135
124	T	44	1	0	19	1108
125	C	40	0	1024	0	0
126	C	38	0	1056	82	13
127	T	46	0	8	0	1132
128	T	57	0	0	0	1256
129	T	32	17	0	1	1132
130	A	32	1111	0	29	0
131	C	53	0	1033	0	0
132	G	47	12	0	709	39
133	G	56	0	1	1481	6
134	C	38	65	515	14	0
135	G	39	0	1	893	70
136	T	28	11	0	0	620
137	A	45	1463	0	20	0
138	G	31	23	40	316	0
139	A	58	1781	0	15	0
140	A	52	1123	0	65	0
141	T	49	8	0	23	829
142	C	53	0	1127	3	0
143	G	43	38	0	608	2
144	G	51	47	4	962	0
145	C	40	0	677	26	7
146	T	40	105	0	0	1209
147	T	34	32	3	0	1051
148	C	28	13	1093	0	0
149	T	43	0	14	0	883
150	T	50	24	0	0	1084
151	T	52	20	0	0	1128
152	T	55	0	6	0	1011
153	T	56	0	0	1	1086
154	T	54	0	5	0	936
155	T	55	0	0	0	1016
156	G	51	30	9	1244	0
157	A	52	1495	5	3	38
158	C	45	0	896	26	16
159	G	53	9	1	708	0
160	T	34	42	0	9	668
161	A	44	1030	5	11	0
162	T	55	3	0	0	972
163	C	45	0	887	69	0
164	A	53	880	0	13	0
165	G	37	57	0	325	0
166	A	58	1837	0	0	0
167	A	50	696	0	50	0
168	A	50	870	0	73	0
169	G	49	17	0	680	0
170	G	57	0	0	1396	0
171	G	52	40	3	902	0
172	C	47	0	587	13	0
173	C	52	0	901	5	19
174	T	53	0	4	0	894
175	C	42	0	885	0	0
176	T	35	0	16	0	844
177	C	36	4	934	0	1
178	T	43	4	0	0	829
179	T	54	1	0	0	848
180	C	50	0	918	9	0
181	T	33	0	7	0	716
182	A	34	863	10	0	0
183	C	49	13	734	0	0
184	C	54	2	817	0	4
185	G	52	0	0	783	16
186	C	51	0	582	0	11
187	C	52	21	741	3	0
188	C	53	0	741	0	8
189	G	46	37	0	570	4
190	A	55	1157	1	11	0
191	A	53	692	1	0	0
192	G	46	0	0	459	25
193	T	50	0	6	0	506
194	T	54	0	0	1	613
195	T	45	2	1	0	680
196	C	43	24	778	0	0
197	T	43	2	0	0	597
198	A	43	884	0	0	0
199	T	50	4	0	20	801
200	T	51	3	0	0	719
201	T	49	0	0	3	668
202	A	48	760	0	37	0
203	T	47	52	0	18	727
204	G	54	11	0	925	0
205	C	46	0	591	37	0
206	A	46	500	0	26	0
207	A	52	572	0	9	0
208	G	45	2	0	511	0
209	T	41	0	0	10	474
210	A	51	759	0	10	5
211	T	51	0	5	18	743
212	C	43	0	713	45	0
213	T	45	2	0	0	703
214	T	50	0	15	1	692
215	C	50	15	698	7	0
216	A	48	500	0	2	13
217	C	40	0	623	0	11
218	T	38	0	6	40	761
219	T	52	4	0	25	732
220	C	45	19	611	25	0
221	A	41	436	0	6	32
222	A	44	519	8	1	24
223	T	38	9	0	46	606
224	A	50	827	11	5	0
225	C	45	0	618	29	0
226	C	50	29	633	4	0
227	C	54	0	651	2	0
228	C	48	29	661	9	9
229	A	44	507	0	40	0
230	G	53	0	0	386	0
231	C	45	0	431	17	0
232	C	48	21	715	34	1
233	T	49	15	0	0	547
234	A	52	915	4	3	0
235	T	45	0	0	47	598
236	A	49	637	5	5	0
237	C	44	0	585	42	5
238	A	46	536	0	4	21
239	T	53	6	4	10	762
240	T	55	1	0	0	624
241	T	48	14	1	11	561
242	A	47	668	1	16	0
243	A	52	663	0	0	11
244	T	49	2	0	32	557
245	G	54	16	10	1114	2
246	A	51	843	10	0	16
247	T	49	0	0	0	507
248	A	50	574	4	3	0
249	A	47	631	8	28	9
250	C	51	0	552	0	0
251	C	44	0	558	10	11
252	G	39	41	19	471	4
253	A	55	760	8	7	0
254	A	50	458	1	9	0
255	C	45	0	465	28	5
256	C	52	0	542	9	0
257	C	51	11	503	0	3
258	A	49	434	2	0	0
259	A	46	381	0	27	0
260	G	43	0	2	302	16
261	C	45	11	336	0	3
262	A	39	395	22	8	0
263	A	47	449	8	14	4
264	G	48	17	0	528	18
265	G	48	15	0	845	0
266	A	42	705	1	61	0
267	G	45	0	4	382	4
268	C	48	0	368	10	1
269	T	50	0	4	11	506
270	T	42	14	0	14	398
271	A	53	626	1	0	0
272	A	47	343	0	6	0
273	A	52	405	0	0	3
274	T	43	0	1	46	425
275	C	51	4	470	6	0
276	T	52	0	0	0	374
277	T	49	0	2	12	469
278	G	54	9	0	830	3
279	T	38	22	11	9	294
280	C	50	0	386	5	0
281	T	42	22	1	1	336
282	A	50	516	0	0	0
283	T	49	0	15	2	465
284	T	46	30	1	0	447
285	T	47	0	21	0	436
286	C	42	0	396	8	5
287	C	52	1	431	6	0
288	T	52	2	0	0	419
289	T	44	3	9	24	415
290	G	42	82	0	573	0
291	A	50	466	12	0	0
292	A	46	369	14	10	9
293	T	46	6	0	0	360
294	G	54	10	0	902	0
295	G	51	0	0	434	4
296	T	28	0	2	33	178
297	C	38	59	326	0	0
298	G	43	7	5	281	0
299	G	45	34	0	419	13
300	G	44	21	9	337	0
301	T	37	5	17	3	236
302	T	43	0	7	0	319
303	G	45	9	5	581	26
304	G	42	9	32	350	0
305	A	46	492	24	0	1
306	A	46	368	0	3	6
307	A	45	370	8	14	4
308	T	41	0	6	0	295
309	T	41	25	4	0	332
310	C	35	4	288	12	2
311	T	47	8	0	0	293
312	T	40	5	0	19	305
313	T	46	0	1	11	300
314	T	45	4	2	0	277
315	A	50	408	3	0	0
316	T	46	1	1	7	292
317	G	47	14	3	429	0
318	T	40	4	0	4	253
319	G	51	3	1	435	0
320	C	40	0	240	6	15
321	C	38	23	266	0	21
322	A	46	296	0	0	8
323	A	36	246	11	42	0
324	C	39	21	257	11	3
325	G	37	20	1	204	2
326	C	38	8	225	9	6
327	A	47	272	0	1	4
328	G	33	4	0	133	0
329	G	52	0	0	524	2
330	C	28	10	170	15	1
331	C	45	3	311	8	16
332	T	47	2	0	11	332
333	A	47	308	0	0	4
334	T	42	0	0	5	305
335	C	42	3	309	4	9
336	A	42	264	6	5	8
337	C	32	1	244	27	26
338	C	42	19	260	0	5
339	T	36	14	3	17	264
340	A	48	332	0	6	0
341	A	43	229	0	1	0
342	T	46	6	0	0	301
343	C	42	4	320	10	6
344	T	39	10	2	19	262
345	C	46	1	300	9	6
346	C	40	1	259	14	7
347	A	35	229	0	22	2
348	C	38	0	264	27	14
349	T	38	28	2	25	301
350	G	53	0	0	596	0
351	C	39	1	212	0	18
352	G	33	13	1	135	0
353	A	47	329	6	2	2
354	A	45	232	0	2	0
355	A	47	271	0	0	0
356	T	41	2	2	0	231
357	C	39	17	243	0	15
358	C	33	9	209	2	35
359	T	44	1	2	6	282
360	T	39	13	7	0	255
361	T	37	31	0	5	243
362	G	44	0	0	363	0
363	T	29	1	0	18	173
364	T	29	35	0	8	175
365	G	44	20	3	359	0
366	G	37	4	8	244	1
367	A	47	366	1	1	0
368	A	45	253	6	0	0
369	G	35	7	19	192	0
370	G	49	22	7	497	0
371	C	26	7	121	0	2
372	T	42	4	7	5	250
373	T	36	2	4	20	210
374	G	49	1	0	435	7
375	C	29	18	159	6	1
376	T	36	0	0	31	243
377	G	37	47	0	302	0
378	A	52	507	0	13	1
379	T	41	6	0	1	246
380	T	42	11	2	5	215
381	T	29	10	9	19	183
382	A	38	227	0	25	1
383	C	38	0	196	5	2
384	A	40	168	0	3	2
385	C	38	5	204	1	1
386	C	37	0	184	0	6
387	T	37	2	0	2	211
388	C	42	3	240	4	0
389	T	41	6	0	3	231
390	C	32	2	213	6	12
391	T	33	35	0	1	222
392	C	41	0	230	0	17
393	C	35	12	185	5	3
394	G	32	8	0	173	18
395	C	35	20	183	0	7
396	C	31	16	240	0	30
397	G	31	17	0	208	2
398	C	29	10	179	1	3
399	T	36	1	0	14	214
400	T	34	36	1	0	205
401	C	34	0	238	8	23
402	T	26	17	0	19	169
403	T	32	10	3	16	183
404	A	41	228	0	12	1
405	A	40	208	0	14	12
406	C	26	16	166	0	45
407	A	36	157	0	13	6
408	G	34	0	0	152	21
409	T	26	15	1	11	132
410	T	37	2	0	5	170
411	G	34	38	8	263	2
412	A	39	353	8	8	16
413	C	32	0	187	0	0
414	T	37	6	0	15	262
415	C	45	0	260	0	0
416	T	42	7	0	0	208
417	G	35	5	27	267	6
418	C	32	16	143	0	6
419	G	28	21	5	142	1
420	C	41	1	213	0	7
421	T	36	2	0	0	205
422	G	37	2	5	218	1
423	C	35	0	177	2	15
424	G	26	21	0	107	0
425	A	42	282	0	17	6
426	G	29	13	0	160	0
427	A	39	324	6	6	0
428	T	28	0	4	2	180
429	T	42	3	0	2	168
430	A	41	239	5	0	7
431	G	20	2	18	80	0
432	C	32	9	138	0	2
433	A	26	168	9	39	0
434	C	28	0	166	6	15
435	T	40	10	0	0	246
436	T	42	0	1	5	222
437	T	39	0	3	3	214
438	C	37	0	177	1	7
439	T	39	4	0	4	175
440	T	33	18	0	0	181
441	A	37	248	13	11	0
442	G	20	6	1	79	15
443	T	33	7	0	7	162
444	T	30	11	10	12	185
445	A	46	258	0	2	3
446	C	34	0	204	26	2
447	T	35	2	6	5	185
448	A	36	248	0	3	1
449	A	28	159	6	8	4
450	C	34	0	151	0	5
451	A	28	200	18	14	13
452	G	15	19	0	98	0
453	A	33	351	9	8	14
454	T	30	13	7	2	171
455	A	32	203	0	6	2
456	T	31	4	6	2	215
457	A	38	203	1	1	0
458	T	36	5	1	11	221
459	C	27	21	163	13	11
460	T	33	0	2	20	189
461	T	41	0	0	0	220
462	T	32	2	23	9	224
463	T	40	0	0	7	219
464	C	23	9	181	2	15
465	C	23	0	147	14	24
466	G	38	0	0	190	12
467	C	26	0	157	14	0
468	G	27	6	2	149	1
469	C	22	5	137	10	0
470	G	35	10	9	195	8
471	A	32	268	4	8	12
472	G	28	0	5	200	2
473	C	29	12	158	9	1
474	T	25	16	19	5	191
475	A	34	218	20	25	0
476	G	23	11	0	90	0
477	T	27	3	0	12	110
478	T	32	6	0	0	160
479	C	25	1	174	0	16
480	A	31	153	4	0	4
481	A	33	146	0	19	3
482	C	28	20	106	0	0
483	A	40	230	15	0	0
484	G	24	0	0	126	10
485	T	24	0	0	20	97
486	T	28	10	3	6	170
487	C	35	0	156	3	1
488	A	30	156	16	5	0
489	T	34	21	0	4	173
490	T	35	1	0	6	185
491	C	29	11	206	34	4
492	T	25	43	0	9	157
493	T	18	55	25	21	182
494	G	44	0	4	327	10
495	T	17	23	1	22	110
496	A	34	157	3	10	0
497	A	23	128	0	41	0
498	G	28	18	0	122	0
499	C	28	7	155	6	8
500	C	31	1	173	5	6
501	C	30	8	171	0	0
502	C	31	1	155	7	0
503	C	28	17	188	40	4
504	T	33	13	0	7	172
505	T	25	21	2	10	170
506	G	35	0	7	300	0
507	T	21	33	8	2	140
508	C	29	8	146	0	6
509	A	24	93	0	9	9
510	G	25	0	2	163	14
511	C	20	18	121	25	15
512	C	38	9	199	0	17
513	A	28	137	2	4	22
514	C	30	6	143	0	1
515	A	24	154	5	46	1
516	C	27	0	135	0	17
517	T	30	14	7	9	153
518	A	28	224	22	44	4
519	A	30	157	0	32	0
520	G	28	14	0	83	0
521	A	45	368	0	7	6
522	C	21	5	139	0	45
523	T	28	33	0	17	187
524	T	18	7	7	14	120
525	C	25	10	129	6	19
526	G	27	12	0	117	0
527	G	37	1	0	156	6
528	G	32	2	18	167	1
529	T	17	11	5	23	114
530	C	26	30	163	16	7
531	A	16	92	2	11	4
532	T	20	1	5	37	147
533	C	24	0	137	3	0
534	A	35	141	10	1	0
535	T	34	2	12	0	168
536	T	27	26	5	19	182
537	A	31	204	2	19	0
538	C	20	1	124	41	0
539	C	21	0	126	26	22
540	T	28	3	4	20	136
541	C	23	3	129	37	4
542	T	28	14	0	2	139
543	G	36	1	2	277	13
544	T	21	4	1	4	119
545	T	27	4	2	0	153
546	G	28	62	0	190	0
547	A	37	180	4	1	4
548	A	31	174	0	0	23
549	G	17	15	7	93	0
550	G	31	1	4	170	5
551	A	31	201	0	26	1
552	A	31	174	11	2	0
553	T	24	1	0	27	128
554	A	30	138	1	11	6
555	A	19	123	5	0	38
556	G	12	4	19	86	23
557	C	23	6	109	8	0
558	C	28	25	146	0	0
559	C	22	7	125	0	24
560	G	24	20	0	133	7
561	G	31	2	14	173	27
562	C	9	24	76	11	12
563	T	32	10	17	0	187
564	A	25	167	25	7	10
565	T	27	2	7	5	139
566	T	23	12	5	10	114
567	T	31	0	11	3	140
568	C	19	0	106	20	0
569	A	17	103	3	0	15
570	G	9	13	15	62	7
571	C	16	9	114	33	9
572	T	32	0	0	6	165
573	C	26	1	151	0	35
574	T	18	3	20	31	105
575	G	30	12	1	175	1
576	G	27	2	0	130	16
577	G	8	16	6	83	6
578	A	16	224	1	14	21
579	G	9	28	6	76	22
580	G	15	35	25	117	0
581	A	21	183	6	11	0
582	A	32	178	3	19	0
583	G	23	0	17	98	0
584	G	28	2	7	144	13
585	A	28	189	26	6	5
586	C	16	26	100	2	3
587	T	27	4	13	5	104
588	A	33	158	0	0	13
589	C	13	0	103	44	48
590	T	14	15	9	44	88
591	T	25	12	7	5	113
592	T	20	15	0	0	102
593	T	16	16	12	0	73
594	T	33	6	0	9	127
595	T	20	10	17	0	82
596	C	15	5	121	28	18
597	A	8	66	31	23	3
598	C	13	13	74	0	11
599	C	15	39	70	8	16
600	G	10	19	13	101	24
601	N	0	39	4	7	0
602	C	10	6	54	3	7
603	N	0	4	1	23	18
604	A	32	132	2	7	9
605	A	21	126	9	7	17
606	T	15	4	0	20	103
607	T	31	6	1	0	125
608	G	38	0	0	181	2
609	N	0	7	50	43	0
610	C	7	44	105	0	19
611	N	0	49	21	6	63
612	N	0	5	16	46	68
613	T	14	6	0	14	71
614	G	18	10	9	105	2
615	A	21	143	0	37	13
616	T	10	8	4	24	66
617	G	25	12	4	117	12
618	C	14	3	77	33	0
619	A	12	66	4	8	39
620	A	23	110	4	10	0
621	A	28	119	8	4	3
622	A	20	81	10	0	31
623	C	8	0	57	39	0
624	C	28	0	96	0	2
625	A	14	119	0	17	3
626	T	11	8	12	34	81
627	A	23	94	33	0	0
628	T	17	24	4	8	79
629	A	19	108	23	15	23
630	N	0	22	37	13	6
631	C	17	6	49	0	11
632	G	4	60	11	97	5
633	A	7	124	13	11	0
634	N	0	92	16	2	66
635	N	0	48	75	4	9
636	C	13	29	63	4	0
637	T	13	16	5	14	95
638	G	28	32	8	154	18
639	T	10	6	23	16	91
640	N	0	44	4	46	77
641	T	8	16	9	16	57
642	A	30	167	11	18	0
643	A	18	85	2	30	0
644	G	17	26	15	79	0
645	T	15	32	3	5	89
646	N	0	16	37	10	0
647	T	7	31	18	8	87
648	T	12	11	8	2	105
649	N	0	40	5	100	2
650	A	23	112	5	29	13
651	N	0	48	8	9	13
652	T	7	34	12	0	54
653	T	12	38	0	3	80
654	T	10	15	27	27	88
655	A	17	103	0	31	5
656	C	5	12	69	21	21
657	N	0	89	29	0	76
658	G	4	30	0	38	44
659	C	7	27	52	11	32
660	T	10	1	0	15	70
661	G	6	30	13	59	0
662	A	10	203	0	44	28
663	T	4	30	5	12	56
664	G	13	51	10	93	0
665	N	0	28	2	6	78
666	N	0	0	45	48	28
667	C	9	40	69	6	0
668	T	13	19	44	5	90
669	G	18	46	16	125	0
670	G	16	0	10	90	8
671	A	11	92	26	12	10
672	T	10	6	11	8	75
673	G	12	28	17	79	5
674	C	8	9	52	5	3
675	N	0	49	40	10	31
676	C	22	13	91	0	15
677	N	0	15	63	46	22
678	T	11	21	7	6	106
679	C	5	38	65	12	42
680	A	19	86	0	0	0
681	A	14	57	1	9	5
682	A	9	67	12	10	8
683	G	4	0	1	50	25
684	N	0	0	65	41	3
685	C	8	37	79	12	42
686	N	0	55	17	12	66
687	G	20	6	2	145	38
688	G	6	33	4	44	25
689	A	14	78	8	6	10
690	A	10	116	1	14	0
691	A	9	105	3	22	13
692	A	7	53	13	35	0
693	A	19	129	1	36	28
694	A	8	69	1	26	21
695	A	4	57	15	11	28
696	G	4	22	26	55	0
697	A	4	98	5	10	13
698	N	0	58	8	6	44
699	G	4	11	12	69	39
700	G	4	25	36	40	5
701	C	4	48	44	7	41
702	C	10	22	59	0	0
703	N	0	15	50	6	62
704	N	0	12	55	16	52
705	G	5	3	29	94	16
706	N	0	0	43	11	43
707	N	0	0	0	52	42
708	N	0	67	4	13	52
709	A	28	147	14	11	1
710	A	13	93	20	17	21
711	G	4	12	22	43	6
712	A	26	142	5	2	3
713	N	0	93	25	59	0
714	N	0	102	21	51	27
715	T	5	15	7	18	58
716	N	0	47	38	1	16
717	C	4	50	47	23	35
718	N	0	13	17	39	29
719	N	0	20	47	7	42
720	C	5	22	50	15	4
721	T	8	6	30	28	66
722	G	11	48	6	81	16
723	N	0	11	29	30	13
724	T	10	15	0	27	67
725	G	4	49	8	85	13
726	G	4	0	22	59	29
727	A	25	79	7	5	2
728	A	11	81	18	17	17
729	N	0	37	37	46	28
730	N	0	45	1	9	29
731	A	17	88	4	36	3
732	G	6	30	25	73	25
733	G	7	1	4	56	0
734	T	8	12	15	7	63
735	A	16	76	14	7	0
736	N	0	0	2	4	26
737	G	5	15	5	38	29
738	N	0	43	54	0	50
739	N	0	34	11	21	51
740	N	0	6	25	47	16
741	C	4	9	64	3	6
742	N	0	26	30	14	30
743	N	0	1	28	48	3
744	N	0	9	37	43	1
745	N	0	0	46	6	60
746	G	4	0	43	49	31
747	N	0	19	3	42	84
748	A	5	59	2	8	50
749	N	0	57	41	0	72
750	N	0	9	14	23	54
751	N	0	44	14	0	20
752	N	0	53	15	32	0
753	N	0	4	37	5	9
754	C	4	0	52	16	0
755	A	4	86	12	33	2
756	N	0	88	4	43	28
757	N	0	52	18	3	29
758	N	0	9	5	47	4
759	N	0	3	11	6	12
760	C	7	12	56	7	15
761	G	4	14	14	39	51
762	C	6	4	64	42	17
763	G	8	30	20	77	2
764	A	9	59	8	35	10
765	N	0	0	21	0	40
766	N	0	29	16	41	54
767	G	5	14	40	46	2
768	G	12	1	0	88	29
769	G	7	11	10	70	19
770	C	6	37	55	14	13
771	A	6	56	32	18	5
772	C	5	41	64	1	13
773	G	8	10	14	62	2
774	N	0	9	14	39	64
775	G	6	18	24	78	26
776	G	6	5	16	45	14
777	N	0	34	0	44	0
778	N	0	0	0	35	41
779	G	4	25	11	65	1
780	N	0	60	12	8	65
781	N	0	9	10	27	12
782	N	0	2	10	25	0
783	A	9	58	8	34	10
784	T	9	19	17	8	51
785	N	0	16	12	7	46
786	N	0	48	23	1	0
787	N	0	40	36	3	23
788	T	4	10	7	17	58
789	N	0	55	18	39	2
790	N	0	13	37	24	9
791	A	4	54	10	7	10
792	C	4	32	59	23	1
793	G	6	7	0	50	25
794	C	9	24	65	6	0
795	N	0	4	6	25	25
796	G	4	0	20	31	31
797	N	0	1	1	32	0
798	N	0	27	9	7	56
799	G	7	0	3	50	3
800	A	5	71	28	13	39
801	N	0	15	15	5	28
802	T	4	17	18	17	61
803	C	4	0	56	10	13
804	C	4	2	51	3	33
805	G	4	31	24	59	29
806	N	0	51	35	0	3
807	N	0	60	23	8	46
808	N	0	72	37	24	26
809	G	7	32	0	62	27
810	N	0	20	27	7	16
811	N	0	15	22	33	56
812	G	8	29	27	58	0
813	N	0	30	23	7	7
814	N	0	34	1	5	12
815	N	0	18	18	12	11
816	G	8	4	24	55	25
817	C	6	29	61	26	34
818	G	6	29	32	44	2
819	N	0	28	20	19	16
820	N	0	10	44	8	3
821	G	6	48	22	66	7
822	G	9	21	1	84	14
823	G	9	1	23	88	25
824	N	0	42	20	47	2
825	G	7	28	42	82	0
826	C	6	4	56	26	0
827	C	4	42	42	4	11
828	C	5	0	56	13	24
829	G	8	39	23	75	10
830	G	4	34	12	51	2
831	N	0	39	25	36	36
832	N	0	5	39	42	20
833	G	14	39	20	74	0
834	N	0	28	9	20	22
835	N	0	17	14	11	42
836	G	4	35	17	52	18
837	A	5	47	1	22	3
838	A	14	81	0	4	7
839	N	0	56	60	48	25
840	A	14	62	11	3	14
841	G	6	33	8	41	0
842	N	0	23	11	25	14
843	G	5	9	18	55	1
844	N	0	32	2	41	39
845	N	0	34	16	0	25
846	N	0	34	0	64	58
847	C	5	2	62	21	38
848	G	7	24	20	60	22
849	G	10	41	43	85	0
850	N	0	0	0	32	27
851	N	0	73	40	17	17
852	N	0	1	0	18	34
853	A	12	64	24	12	8
854	N	0	16	41	0	1
855	A	15	78	9	25	9
856	N	0	90	25	78	60
857	G	4	19	7	61	6
858	G	4	5	40	56	20
859	G	5	23	0	48	18
860	N	0	0	1	7	14
861	C	7	10	47	0	20
862	G	7	11	27	51	1
863	N	0	39	53	24	12
864	A	9	49	23	0	0
865	G	11	0	0	67	14
866	N	0	22	6	28	19
867	N	0	7	6	37	55
868	G	6	31	5	64	18
869	G	7	22	2	67	39
870	N	0	12	0	6	20
871	N	0	8	50	36	12
872	N	0	72	46	9	5
873	N	0	34	3	6	1
874	N	0	1	28	14	11
875	N	0	5	0	40	15
876	N	0	23	0	0	38
877	C	5	7	38	4	26
878	G	8	0	0	56	40
879	N	0	15	33	31	0
880	G	9	4	1	66	0
881	A	4	43	13	5	17
882	N	0	34	39	14	4
883	N	0	10	3	36	51
884	N	0	21	3	40	1
885	N	0	46	12	3	13
886	A	18	81	3	0	29
887	A	7	67	19	30	52
888	C	4	20	60	9	26
889	N	0	26	39	10	53
890	G	4	29	13	34	3
891	N	0	9	33	41	16
892	G	9	20	3	60	24
893	G	10	0	11	61	4
894	T	5	28	13	22	56
895	N	0	16	39	48	30
896	A	12	95	19	14	42
897	N	0	0	4	6	19
898	N	0	8	23	8	2
899	N	0	79	59	2	8
900	A	8	71	35	15	11
901	C	8	20	58	35	2
902	A	8	64	14	17	17
903	A	10	82	33	27	24
904	A	7	45	2	17	31
905	C	4	27	31	23	26
906	N	0	8	0	14	41
907	G	4	6	23	58	0
908	N	0	35	26	15	0
909	T	5	36	15	36	47
910	G	6	39	0	62	0
911	A	10	101	1	19	12
912	G	13	5	8	85	5
913	A	14	64	0	0	15
914	G	4	30	22	38	21
915	N	0	7	19	32	22
916	N	0	67	52	4	21
917	T	9	2	10	8	52
918	N	0	44	46	52	6
919	G	4	10	18	52	39
920	T	5	37	20	34	56
921	N	0	23	11	0	0
922	N	0	89	65	8	63
923	G	7	57	34	79	20
924	N	0	21	18	8	35
925	N	0	3	39	49	7
926	G	4	10	20	55	0
927	N	0	59	23	59	12
928	T	7	29	8	8	46
929	N	0	0	10	1	19
930	G	9	15	8	60	4
931	N	0	3	55	53	1
932	G	8	1	3	73	28
933	A	4	64	14	34	11
934	G	4	28	14	40	15
935	G	10	21	11	66	46
936	N	0	7	2	10	15
937	G	13	17	14	68	11
938	N	0	41	23	19	34
939	A	9	76	9	18	0
940	N	0	83	64	19	18
941	A	5	63	29	12	36
942	G	4	10	15	45	35
943	N	0	31	2	51	59
944	N	0	73	0	63	24
945	C	9	0	68	10	0
946	T	9	23	27	2	65
947	T	12	0	13	20	77
948	G	8	23	9	63	8
949	T	23	16	2	0	87
950	N	0	41	23	41	0
951	A	4	48	27	6	25
952	G	6	2	19	62	19
953	A	20	92	10	13	0
954	G	4	32	14	47	5
955	C	4	0	69	45	0
956	A	19	94	0	6	0
957	N	0	68	0	37	62
958	A	9	73	35	39	31
959	G	6	5	16	69	2
960	G	4	1	4	38	0
961	A	6	77	29	35	2
962	N	0	50	12	42	15
963	N	0	63	17	9	46
964	A	9	65	12	20	34
965	C	4	47	51	19	26
966	N	0	71	40	0	18
967	T	5	37	3	10	70
968	A	6	58	38	33	3
969	N	0	36	0	37	44
970	N	0	19	41	33	0
971	A	9	79	1	5	34
972	A	5	53	2	3	44
973	C	4	40	49	1	0
974	A	9	78	31	0	14
975	T	13	3	6	10	87
976	N	0	33	23	56	48
977	N	0	28	12	54	36
978	N	0	3	10	29	42
979	N	0	29	19	28	14
980	N	0	13	13	40	28
981	A	21	85	26	3	0
982	A	17	61	11	5	12
983	G	19	10	16	70	0
984	N	0	20	13	21	1
985	C	4	27	38	38	27
986	T	4	8	0	20	69
987	N	0	70	19	47	38
988	G	4	1	17	37	27
989	A	4	59	7	10	22
990	N	0	57	34	68	59
991	N	0	10	0	19	2
992	N	0	0	16	47	43
993	G	4	3	5	63	51
994	A	4	53	5	24	30
995	G	6	34	43	63	8
996	N	0	61	76	49	28
997	G	4	6	2	58	1
998	T	4	45	28	0	65
999	N	0	20	47	4	12
1000	N	0	0	7	0	0
1001	A	6	63	15	20	18
1002	T	5	0	10	0	55
1003	N	0	69	44	1	3
1004	N	0	12	9	28	1
1005	N	0	29	0	1	27
1006	N	0	0	24	17	32
1007	N	0	39	5	19	34
1008	N	0	0	39	5	12
1009	N	0	76	9	51	31
1010	N	0	21	57	53	15
1011	G	6	8	2	90	47
1012	A	9	58	1	4	30
1013	C	4	1	35	3	27
1014	N	0	29	0	0	13
1015	A	10	71	8	14	29
1016	G	4	1	15	66	0
1017	T	4	15	15	0	88
1018	G	10	5	2	88	6
1019	N	0	8	7	15	5
1020	C	8	18	38	0	14
1021	N	0	2	25	36	15
1022	N	0	1	7	2	23
1023	G	6	24	30	59	0
1024	N	0	4	19	0	46
1025	A	10	53	19	3	9
1026	A	6	53	25	7	34
1027	N	0	14	38	18	27
1028	N	0	7	2	20	0
1029	N	0	40	5	10	34
1030	T	7	13	28	10	52
1031	T	9	35	1	10	60
1032	C	5	25	52	0	42
1033	T	9	8	9	14	53
1034	N	0	46	1	39	24
1035	N	0	0	18	15	32
1036	N	0	85	53	0	41
1037	A	6	92	4	11	60
1038	C	4	13	41	15	35
1039	N	0	37	7	44	21
1040	N	0	10	56	1	78
1041	A	15	113	0	20	0
1042	A	14	56	10	0	2
1043	T	7	45	2	10	59
1044	A	22	133	31	10	0
1045	T	6	0	13	33	58
1046	T	4	36	17	19	66
1047	C	4	6	41	0	16
1048	C	4	22	40	38	53
1049	N	0	63	30	26	13
1050	N	0	68	45	9	18
1051	N	0	10	3	1	4
1052	G	4	43	37	42	0
1053	A	6	55	0	4	22
1054	A	11	121	13	16	20
1055	N	0	54	36	33	7
1056	G	4	29	24	48	18
1057	C	4	33	57	4	0
1058	T	5	29	31	0	55
1059	N	0	16	2	44	44
1060	G	11	40	7	62	0
1061	N	0	0	11	4	32
1062	A	4	65	17	34	1
1063	N	0	76	0	38	33
1064	N	0	1	8	32	55
1065	G	7	4	18	70	24
1066	A	4	58	8	44	1
1067	N	0	36	15	0	35
1068	C	5	7	47	0	20
1069	N	0	0	1	32	24
1070	N	0	27	16	32	14
1071	A	15	107	5	25	19
1072	N	0	14	6	4	6
1073	T	9	36	0	0	68
1074	N	0	1	21	39	10
1075	N	0	41	18	22	25
1076	A	5	85	33	40	5
1077	N	0	6	33	16	20
1078	N	0	48	53	7	25
1079	N	0	32	20	42	4
1080	A	6	54	38	11	27
1081	G	9	3	39	59	13
1082	C	6	7	75	21	45
1083	G	11	9	40	104	51
1084	A	4	58	23	24	2
1085	N	0	35	0	0	65
1086	A	11	111	11	0	29
1087	N	0	15	0	0	40
1088	N	0	0	54	41	61
1089	N	0	22	37	28	0
1090	N	0	54	26	9	30
1091	N	0	33	2	5	42
1092	G	4	24	25	41	38
1093	T	5	28	4	3	45
1094	G	11	20	2	50	0
1095	A	19	93	22	14	15
1096	N	0	24	0	31	11
1097	N	0	55	40	54	13
1098	A	6	53	5	3	0
1099	N	0	69	0	55	44
1100	G	4	20	17	54	6
1101	A	4	56	21	23	8
1102	G	17	2	0	48	7
1103	C	4	1	43	34	37
1104	C	7	40	58	6	7
1105	N	0	6	59	4	46
1106	A	9	93	35	24	10
1107	G	9	13	28	74	2
1108	C	4	32	50	4	26
1109	G	8	18	15	57	38
1110	N	0	33	21	0	4
1111	T	14	0	9	41	89
1112	A	4	68	18	23	6
1113	A	4	56	0	12	21
1114	C	7	16	65	22	12
1115	T	6	36	5	18	56
1116	N	0	2	17	22	47
1117	N	0	12	14	12	30
1118	C	5	28	45	0	10
1119	A	5	43	1	0	27
1120	N	0	11	41	51	1
1121	G	6	13	15	68	62
1122	T	12	0	0	38	92
1123	N	0	18	34	41	19
1124	N	0	0	28	19	47
1125	G	4	16	35	58	36
1126	N	0	14	0	15	13
1127	A	6	51	34	32	18
1128	G	5	21	13	63	21
1129	C	4	0	50	0	4
1130	N	0	41	14	12	40
1131	A	7	57	8	22	24
1132	A	12	61	32	3	0
1133	A	8	62	17	21	4
1134	A	7	65	17	40	21
1135	C	12	15	69	0	28
1136	N	0	18	0	39	40
1137	G	7	52	1	83	25
1138	A	7	72	6	26	43
1139	N	0	44	4	41	36
1140	A	10	67	28	0	33
1141	G	7	43	5	80	0
1142	C	4	5	74	0	21
1143	G	6	0	20	52	0
1144	A	17	102	13	31	22
1145	C	15	0	50	4	0
1146	C	12	4	54	0	3
1147	N	0	0	10	40	0
1148	G	10	4	8	55	3
1149	A	5	77	5	21	21
1150	N	0	5	16	23	27
1151	C	7	23	52	20	0
1152	N	0	2	17	22	36
1153	A	20	76	23	0	0
1154	N	0	1	8	9	2
1155	C	5	10	44	9	42
1156	A	5	61	35	0	30
1157	A	11	64	0	11	8
1158	N	0	8	4	0	8
1159	G	8	51	0	84	55
1160	A	11	89	46	5	0
1161	N	0	0	1	16	29
1162	C	10	5	99	0	14
1163	G	5	0	6	71	56
1164	N	0	9	10	9	0
1165	A	17	89	3	2	29
1166	G	6	0	0	89	31
1167	G	4	0	8	59	54
1168	N	0	52	62	3	7
1169	N	0	57	40	38	48
1170	A	18	164	2	0	23
1171	A	21	166	17	9	9
1172	A	11	135	18	38	45
1173	A	6	105	20	53	22
1174	N	0	65	8	30	24
1175	N	0	21	54	26	43
1176	N	0	26	36	25	40
1177	N	0	43	18	58	15
1178	N	0	25	18	0	0
1179	A	14	108	43	13	0
1180	N	0	0	0	0	31
1181	N	0	78	16	25	47
1182	N	0	0	45	21	11
1183	C	5	33	59	7	4
1184	G	4	30	12	46	8
1185	C	7	15	52	2	0
