# Supplementary material for: Polymer-coated carbon nanotube hybrids with functional peptides for gene delivery into plant mitochondria
Source: Nat Commun. 2022 May 16;13:2417. doi: 10.1038/s41467-022-30185-y (PMC9110379; doi:10.1038/s41467-022-30185-y)
Supplement: Supplementary file 5 — Supplementary Data 2 [file 41467_2022_30185_MOESM5_ESM.xlsx]

## Sheet: pAtMTTF1 transformant primer 4 
Position	Base Call	Quality Score	A Value	C Value	G Value	T Value
1	C	31	67	747	34	0
2	G	15	651	443	1227	162
3	C	6	73	431	222	645
4	T	47	39	31	0	2822
5	C	6	1435	2316	694	2247
6	G	13	444	722	2172	229
7	T	22	0	1225	7	2379
8	C	19	141	2073	39	976
9	N	0	2964	0	41	3169
10	T	6	480	1403	0	4050
11	N	0	0	3572	0	2690
12	T	5	4	189	527	2483
13	N	0	134	0	3876	3737
14	G	42	16	5	4055	19
15	G	35	0	2	4315	0
16	G	15	22	0	4250	2439
17	G	35	0	0	3880	0
18	A	25	4642	0	1452	0
19	G	11	1296	0	2037	0
20	A	22	4531	0	113	320
21	C	10	258	3456	1	1449
22	A	25	2678	364	0	18
23	T	23	423	49	0	3534
24	A	19	3144	0	0	965
25	T	55	0	0	0	3916
26	T	52	0	0	0	3263
27	C	20	361	3491	0	171
28	A	9	1747	736	0	0
29	C	39	21	3491	0	43
30	G	39	0	54	2219	12
31	C	52	0	3343	0	0
32	G	41	72	57	2402	0
33	G	57	0	44	2605	0
34	G	36	0	0	3032	0
35	G	18	0	0	431	12
36	T	14	136	0	10	2097
37	A	9	2401	50	94	497
38	C	25	356	3572	0	0
39	A	24	1876	154	7	2
40	G	26	8	84	2614	21
41	T	25	0	0	0	1704
42	A	45	2809	0	0	55
43	G	29	0	0	1402	0
44	T	31	9	0	0	1929
45	A	46	2787	0	0	25
46	G	38	0	0	1642	0
47	G	38	0	0	4386	0
48	T	28	0	0	6	2162
49	A	37	2495	0	38	55
50	A	59	2882	0	0	0
51	A	55	2642	0	0	0
52	C	53	0	3271	0	0
53	T	55	0	31	0	3199
54	T	52	0	18	0	2898
55	G	38	128	0	3096	0
56	A	44	2145	0	0	0
57	A	54	1678	0	3	0
58	G	41	0	0	1480	0
59	G	46	0	0	4022	0
60	A	51	3149	0	0	0
61	G	35	51	0	1415	0
62	A	54	3228	0	0	0
63	C	38	54	2456	0	0
64	A	40	1502	7	0	0
65	G	38	0	54	1588	0
66	A	43	3133	0	73	0
67	G	24	0	0	1048	0
68	A	36	2476	0	0	0
69	G	48	0	13	2072	0
70	T	37	0	172	0	1390
71	C	53	0	3042	0	0
72	N	0	1190	817	0	15
73	A	26	1390	489	0	1
74	C	40	0	2303	0	127
75	T	44	14	64	0	2902
76	T	44	57	0	0	2406
77	T	37	114	0	0	2074
78	G	29	169	0	2886	13
79	G	31	29	4	2479	0
80	G	45	0	15	2104	0
81	C	43	0	1969	8	0
82	T	44	0	63	0	2646
83	T	58	0	12	0	2015
84	T	52	0	0	0	1912
85	G	25	0	0	2872	96
86	T	29	0	0	31	1506
87	T	49	0	0	0	1949
88	G	51	21	0	2672	0
89	A	56	2698	0	8	0
90	T	52	0	0	0	2084
91	T	58	6	0	0	2343
92	T	41	2	0	0	1992
93	A	34	1662	0	0	10
94	C	37	0	2457	0	5
95	T	35	0	31	0	2219
96	G	54	1	17	3634	0
97	C	52	0	1824	9	0
98	G	38	0	38	1202	0
99	C	46	0	1984	0	0
100	G	37	72	20	1481	0
101	A	57	2241	1	0	0
102	T	40	0	0	0	1677
103	G	39	173	0	2300	0
104	A	57	2712	1	7	1
105	T	52	0	0	0	1969
106	T	44	0	0	0	1715
107	A	43	1975	0	0	0
108	T	55	0	0	0	2079
109	G	37	0	0	2435	0
110	T	39	0	0	14	1690
111	T	47	0	0	0	1720
112	G	38	155	0	1722	0
113	A	56	1829	0	4	0
114	A	56	1355	24	0	0
115	A	51	1071	43	0	0
116	A	54	1277	29	0	0
117	A	56	1123	7	0	0
118	G	52	0	0	864	3
119	A	57	2102	0	3	0
120	T	48	0	0	2	1205
121	C	49	0	1387	0	12
122	G	44	22	22	800	14
123	A	55	945	0	0	0
124	A	56	940	1	0	0
125	G	47	0	13	595	0
126	C	56	0	1215	0	10
127	C	56	0	1505	0	22
128	G	43	0	65	729	4
129	C	55	0	1144	0	0
130	G	50	0	25	877	8
131	G	45	0	0	944	5
132	T	33	0	0	0	614
133	A	44	1149	0	0	0
134	T	45	0	0	0	1312
135	C	35	0	1494	0	0
136	T	45	0	14	0	1191
137	T	58	1	0	0	1301
138	T	58	3	0	0	1420
139	T	58	0	0	0	1278
140	T	46	0	1	0	1193
141	C	34	0	1395	0	0
142	A	33	741	2	0	10
143	C	43	0	1141	0	4
144	T	42	11	8	0	1189
145	C	50	7	1410	0	0
146	A	41	595	16	0	0
147	A	54	641	0	8	0
148	G	53	1	0	678	0
149	A	56	1947	0	28	0
150	T	50	3	0	0	1007
151	T	52	9	0	8	1029
152	G	55	1	0	1873	0
153	G	56	3	0	844	0
154	A	49	1162	0	53	0
155	T	51	0	0	3	1085
156	C	53	0	1344	0	1
157	T	54	0	8	0	1064
158	C	51	0	1353	0	0
159	G	47	16	27	770	15
160	C	36	0	993	2	0
161	T	25	0	0	0	1254
162	A	31	805	1	0	0
163	C	55	0	1272	0	0
164	C	54	0	1285	0	19
165	A	42	586	0	1	17
166	T	42	0	0	67	1091
167	A	35	826	0	2	0
168	C	55	0	1148	0	0
169	C	44	0	1197	5	18
170	A	34	648	0	7	0
171	C	45	0	1013	0	33
172	A	32	621	0	0	44
173	A	48	609	9	17	0
174	G	53	0	0	691	12
175	G	46	0	0	1634	0
176	C	39	0	657	35	0
177	T	46	0	0	0	1082
178	A	38	784	0	0	0
179	T	49	3	0	7	997
180	C	51	0	1049	5	0
181	T	52	0	0	0	889
182	G	44	128	0	998	0
183	A	55	1531	0	1	0
184	G	36	0	0	547	12
185	T	41	0	14	0	747
186	T	51	0	0	0	816
187	C	44	0	981	0	0
188	A	35	568	0	2	5
189	C	49	0	888	22	0
190	A	41	576	0	38	0
191	G	53	0	0	675	0
192	G	46	3	0	1342	0
193	T	39	1	0	16	580
194	T	54	0	0	0	757
195	T	43	0	0	0	680
196	A	42	861	0	0	0
197	G	47	7	2	504	0
198	T	48	0	7	21	627
199	T	52	0	0	19	919
200	G	55	0	0	1098	0
201	C	47	0	848	13	26
202	C	46	8	956	0	31
203	T	45	0	2	5	860
204	G	49	0	2	1536	0
205	T	38	2	0	44	638
206	A	46	652	18	0	0
207	C	54	0	900	0	0
208	C	46	0	1029	0	36
209	T	47	2	10	0	947
210	T	53	0	1	12	897
211	T	54	0	6	0	889
212	T	52	1	6	0	817
213	T	56	0	0	0	900
214	T	47	0	0	41	808
215	T	50	0	0	3	789
216	G	50	19	2	866	0
217	A	48	804	3	19	1
218	A	54	592	0	0	1
219	T	52	11	0	0	711
220	C	49	0	840	30	0
221	G	35	44	3	382	0
222	A	49	622	3	0	0
223	T	43	0	18	1	594
224	A	48	560	0	16	0
225	T	50	20	0	0	795
226	T	52	0	0	4	715
227	T	50	28	0	0	702
228	T	51	2	7	0	650
229	T	50	0	20	0	735
230	G	54	0	15	1036	0
231	T	45	0	0	25	505
232	G	49	0	0	996	0
233	G	50	0	1	794	0
234	T	41	0	0	24	395
235	G	53	21	0	1209	6
236	T	43	3	0	7	443
237	T	47	22	0	0	536
238	C	51	0	797	0	0
239	A	48	523	2	2	0
240	G	42	29	2	350	0
241	T	51	0	4	0	466
242	C	49	1	892	0	0
243	T	42	0	7	0	579
244	A	50	616	0	0	0
245	C	53	0	779	5	0
246	C	54	0	844	1	26
247	G	50	1	5	590	0
248	C	48	0	598	0	0
249	T	46	0	22	0	728
250	C	50	0	794	0	0
251	C	52	0	787	2	20
252	G	43	0	2	514	3
253	T	36	0	0	8	314
254	G	55	0	0	1105	0
255	G	53	0	2	543	0
256	G	49	0	0	655	0
257	T	42	0	0	11	408
258	A	47	540	0	0	0
259	C	51	0	853	0	3
260	A	36	351	18	19	3
261	A	52	540	0	8	0
262	G	40	26	3	342	0
263	A	50	978	0	0	0
264	T	45	0	0	0	483
265	C	51	5	687	0	0
266	G	34	33	12	321	4
267	A	49	469	1	0	0
268	A	47	378	1	0	9
269	A	49	336	0	0	6
270	A	53	434	0	0	0
271	G	47	5	0	303	0
272	A	53	536	0	0	0
273	A	46	364	0	5	3
274	T	48	0	10	0	412
275	G	53	0	15	725	0
276	C	46	0	333	4	0
277	A	38	233	11	0	0
278	T	48	0	14	0	430
279	T	45	0	15	0	360
280	A	45	345	1	0	15
281	A	37	213	3	0	33
282	A	42	272	0	17	0
283	T	44	0	3	21	331
284	G	51	9	3	590	2
285	G	52	0	3	347	0
286	A	52	408	0	0	1
287	T	47	0	0	0	338
288	G	51	9	0	477	0
289	C	41	0	325	12	11
290	A	29	188	0	27	1
291	T	49	0	5	0	368
292	T	46	0	1	1	329
293	G	49	3	6	420	0
294	A	43	275	9	0	0
295	G	40	0	5	172	0
296	A	51	429	0	5	0
297	T	46	0	0	7	339
298	T	48	0	0	0	324
299	C	46	0	382	16	0
300	C	53	0	372	0	1
301	G	37	0	27	206	0
302	T	44	0	0	0	179
303	A	48	276	0	0	0
304	A	44	183	6	0	1
305	G	47	0	3	218	2
306	T	42	0	8	0	242
307	A	35	216	25	0	0
308	A	45	242	6	0	0
309	C	48	8	293	0	0
310	T	42	0	18	0	325
311	C	49	0	356	0	0
312	A	36	190	2	0	11
313	G	36	5	0	102	0
314	T	35	0	1	11	165
315	G	48	2	3	334	9
316	A	46	279	5	4	0
317	G	44	0	2	226	0
318	T	36	0	8	2	203
319	G	51	0	0	487	2
320	C	44	0	289	2	0
321	T	49	0	0	0	304
322	T	51	0	0	1	276
323	T	49	0	0	1	263
324	C	47	0	334	4	8
325	T	40	7	0	0	219
326	A	42	205	0	4	0
327	A	44	170	5	0	0
328	G	35	9	0	118	0
329	A	49	305	4	0	3
330	A	33	135	7	19	0
331	A	42	154	3	2	0
332	G	39	0	11	169	0
333	A	41	253	3	11	10
334	A	40	168	0	0	1
335	G	21	0	15	120	6
336	G	48	0	0	345	3
337	G	38	0	1	165	4
338	C	38	0	155	6	4
339	T	36	0	24	0	201
340	T	38	0	3	0	153
341	G	41	0	30	318	0
342	G	26	0	13	110	0
343	A	34	196	24	0	12
344	A	38	127	0	0	3
345	G	29	0	0	93	3
346	A	42	261	4	3	2
347	A	33	102	8	0	0
348	G	17	0	20	70	3
349	A	34	179	13	6	2
350	A	20	89	8	7	15
351	A	24	80	3	12	0
352	A	35	119	1	0	1
353	T	26	0	26	0	131
354	G	25	19	6	150	8
355	A	17	98	11	2	1
356	A	17	67	6	11	0
357	A	28	77	5	0	0
358	T	33	0	10	0	115
359	A	28	71	8	0	0
360	N	0	0	3	34	10
361	G	22	0	2	88	5
362	A	17	98	7	19	13
363	A	12	57	18	1	10
364	C	33	0	114	4	12
365	N	0	48	11	2	12
366	A	25	71	0	0	6
367	C	32	0	102	0	15
368	C	32	0	93	0	11
369	G	14	6	13	68	3
370	C	23	0	110	15	10
371	G	21	0	0	54	0
372	C	22	0	76	15	6
373	T	29	0	4	5	90
374	G	23	0	20	113	10
375	G	33	5	8	118	1
376	N	0	0	7	0	41
377	C	31	2	98	8	2
378	G	20	3	2	66	7
379	T	20	8	5	0	78
380	A	22	82	8	4	13
381	A	21	51	1	2	0
382	T	26	0	8	0	85
383	A	29	89	0	6	0
384	N	0	0	8	41	3
385	A	22	110	6	4	2
386	T	21	4	6	2	70
387	C	28	0	104	17	9
388	G	23	1	10	70	2
389	A	24	82	3	3	8
390	C	29	8	102	5	5
391	T	28	10	1	0	84
392	T	26	0	2	3	86
393	T	22	0	8	0	66
394	C	30	1	89	2	12
395	N	0	49	1	5	8
396	T	33	0	0	0	103
397	G	43	0	0	145	0
398	C	30	1	98	0	12
399	N	0	6	1	1	56
400	G	23	2	11	77	1
401	A	23	84	2	3	3
402	A	12	50	14	17	0
403	N	0	0	12	46	4
404	C	25	7	82	2	4
405	N	0	37	6	6	7
406	N	0	46	0	2	0
407	N	0	0	16	40	2
408	A	27	90	11	1	2
409	A	26	59	5	0	1
410	C	30	0	84	4	0
411	T	21	2	13	2	61
412	A	31	75	0	0	1
413	N	0	0	5	34	4
414	C	15	0	57	0	8
415	N	0	49	4	0	0
416	T	26	0	2	10	77
417	G	21	5	6	87	0
418	A	10	54	7	2	31
419	N	0	42	2	10	0
420	N	0	49	1	0	0
421	G	12	0	24	74	17
422	N	0	0	14	7	50
423	T	17	5	6	3	61
424	C	15	0	75	19	18
425	C	21	0	62	1	2
426	N	0	36	0	11	0
427	T	24	4	1	0	71
428	T	22	4	11	0	79
429	T	24	0	1	0	54
430	C	15	1	68	0	4
431	N	0	45	6	4	25
432	N	0	0	2	23	12
433	G	29	5	5	92	7
434	N	0	2	8	33	27
435	N	0	43	15	4	11
436	N	0	45	7	0	8
437	N	0	2	18	36	13
438	G	28	1	0	80	2
439	A	20	65	7	3	2
440	C	15	0	68	0	28
441	N	0	1	21	19	12
442	A	18	72	9	15	6
443	C	18	4	55	0	0
444	N	0	0	5	33	3
445	N	0	1	1	40	1
446	N	0	3	3	3	38
447	N	0	42	0	7	2
448	C	20	0	65	4	19
449	C	23	0	65	2	7
450	N	0	20	0	3	0
451	T	17	0	1	14	58
452	G	17	14	9	81	1
453	A	11	57	1	3	11
454	N	0	0	5	3	31
455	N	0	44	1	3	5
456	C	18	0	61	5	4
457	N	0	2	7	2	46
458	N	0	0	26	8	45
459	N	0	7	11	6	52
460	C	19	1	71	0	9
461	T	16	8	17	0	68
462	G	21	13	1	67	0
463	N	0	0	25	0	41
464	N	0	8	1	0	50
465	T	26	0	0	0	56
466	T	16	0	10	4	60
467	G	21	0	1	65	4
468	N	0	9	0	3	7
469	C	17	0	55	0	11
470	N	0	4	5	17	10
471	A	5	67	6	4	4
472	N	0	0	39	2	12
473	C	19	7	59	0	14
474	C	28	3	65	0	6
475	N	0	5	8	0	36
476	G	14	16	2	74	0
477	C	6	0	39	2	4
478	N	0	13	1	3	48
479	N	0	3	0	0	38
480	G	7	7	7	53	33
481	N	0	0	14	41	2
482	N	0	2	12	1	24
483	C	25	0	70	0	4
484	N	0	3	4	0	37
485	C	18	0	70	8	7
486	N	0	0	2	0	53
487	G	8	4	3	50	5
488	G	16	1	6	61	2
489	N	0	1	6	0	21
490	T	22	3	6	0	59
491	N	0	0	18	13	45
492	N	0	7	26	49	8
493	N	0	46	24	2	6
494	N	0	5	2	0	17
495	G	17	2	15	66	0
496	N	0	12	9	46	0
497	N	0	0	18	0	39
498	N	0	5	8	0	52
499	G	22	8	3	74	5
500	C	19	10	61	0	2
501	N	0	27	3	1	4
502	C	21	2	66	0	8
503	N	0	0	10	30	9
504	N	0	0	0	6	46
505	G	13	1	20	65	0
506	C	15	2	69	0	18
507	T	13	12	10	0	68
508	N	0	43	0	6	10
509	N	0	26	4	5	0
510	N	0	17	19	0	13
511	N	0	19	15	1	5
512	N	0	26	1	2	8
513	N	0	10	7	1	42
514	C	9	1	46	2	6
515	C	11	4	47	0	5
516	N	0	0	12	20	11
517	N	0	0	8	35	21
518	N	0	0	1	0	37
519	N	0	25	1	6	0
520	C	17	8	50	0	4
521	N	0	42	3	3	0
522	N	0	0	9	0	33
523	N	0	0	14	0	53
524	N	0	8	26	0	0
525	N	0	7	34	0	2
526	N	0	8	1	20	31
527	N	0	5	5	4	23
528	N	0	6	19	0	33
529	N	0	4	7	0	45
530	N	0	3	1	3	16
531	N	0	6	14	18	55
532	N	0	5	6	4	51
533	N	0	11	3	0	47
534	N	0	3	0	3	33
535	N	0	8	33	14	13
536	N	0	16	29	5	21
537	N	0	9	32	0	1
538	N	0	37	1	5	16
539	N	0	5	0	8	34
540	N	0	6	35	4	0
541	C	18	0	63	1	8
542	N	0	0	33	2	9
543	N	0	3	20	2	1
544	N	0	14	1	1	13
545	C	10	1	49	3	8
546	N	0	7	4	3	37
547	N	0	2	2	1	48
548	N	0	12	2	2	37
549	N	0	13	20	0	8
550	N	0	0	3	10	8
551	N	0	0	20	7	13
552	N	0	2	0	28	2
553	N	0	23	0	0	19
554	N	0	4	27	9	18
555	N	0	14	13	1	4
556	C	13	9	50	3	0
557	N	0	2	6	0	34
558	N	0	5	1	0	25
559	C	8	0	43	0	19
560	N	0	23	1	3	2
561	N	0	2	2	17	27
562	N	0	9	4	43	15
563	N	0	12	0	1	4
564	N	0	2	14	3	45
565	N	0	0	12	2	34
566	N	0	20	18	0	9
567	C	14	0	43	7	6
568	C	5	3	38	6	38
569	T	22	2	6	0	56
570	C	6	2	41	1	8
571	N	0	4	15	2	29
572	N	0	1	5	11	43
573	N	0	2	9	0	11
574	N	0	3	13	0	41
575	N	0	5	0	52	0
576	N	0	1	0	12	15
577	N	0	8	9	0	52
578	N	0	14	10	6	0
579	N	0	2	1	16	0
580	N	0	4	20	20	8
581	N	0	8	4	0	36
582	C	14	0	40	0	5
583	N	0	0	8	0	26
584	N	0	0	33	4	3
585	N	0	0	11	18	4
586	N	0	22	9	10	5
587	C	6	2	30	4	0
588	N	0	1	27	3	18
589	N	0	0	5	7	28
590	N	0	7	24	0	2
591	N	0	0	12	3	15
592	N	0	1	32	0	20
593	C	4	0	49	0	2
594	N	0	0	33	3	14
595	N	0	2	33	0	8
596	N	0	1	6	7	19
597	N	0	17	0	14	8
598	N	0	0	6	12	9
599	N	0	5	5	22	19
600	N	0	42	3	2	0
601	N	0	0	3	5	17
602	N	0	2	30	0	1
603	T	4	0	8	3	59
604	N	0	5	13	5	18
605	C	8	12	51	11	22
606	N	0	0	31	2	0
607	C	17	0	73	7	30
608	N	0	25	4	0	1
609	N	0	1	6	19	0
610	N	0	3	16	0	10
611	N	0	29	13	3	4
612	N	0	3	24	5	9
613	N	0	4	17	5	25
614	N	0	1	2	6	38
615	N	0	3	30	18	0
616	N	0	29	0	6	0
617	N	0	15	14	1	17
618	N	0	0	0	4	39
619	N	0	20	20	0	4
620	N	0	7	16	22	5
621	N	0	1	15	25	8
622	N	0	45	6	13	13
623	N	0	0	1	34	1
624	C	10	0	42	4	15
625	N	0	1	4	0	32
626	N	0	1	5	9	42
627	N	0	22	13	0	6
628	N	0	1	0	31	1
629	N	0	1	28	1	2
630	C	11	4	35	13	0
631	N	0	0	10	11	8
632	N	0	0	17	4	26
633	N	0	0	9	0	9
634	N	0	3	5	0	2
635	N	0	1	32	0	8
636	N	0	28	14	3	5
637	N	0	1	0	2	34
638	C	4	4	34	2	4
639	C	17	2	37	1	1
640	N	0	15	2	0	10
641	N	0	5	4	3	36
642	N	0	8	18	0	20
643	N	0	5	5	4	11
644	N	0	0	31	4	0
645	N	0	2	28	11	0
646	N	0	0	0	2	14
647	N	0	0	18	4	35
648	N	0	16	0	15	10
649	N	0	0	18	1	16
650	N	0	14	9	6	25
651	N	0	11	20	1	10
652	N	0	0	11	28	5
653	N	0	30	14	5	22
654	N	0	5	16	10	24
655	N	0	4	0	9	10
656	N	0	0	8	30	7
657	N	0	12	0	2	19
658	N	0	2	1	3	18
659	C	20	0	60	0	16
660	N	0	13	15	3	1
661	N	0	9	3	10	36
662	C	5	8	43	4	15
663	N	0	4	20	0	24
664	C	4	0	44	6	2
665	N	0	11	0	6	5
666	N	0	16	23	2	14
667	N	0	24	6	11	11
668	N	0	1	6	1	29
669	N	0	1	2	5	13
670	N	0	0	24	0	10
671	N	0	1	23	13	6
672	N	0	0	7	24	1
673	N	0	38	17	7	15
674	N	0	0	17	16	12
675	N	0	36	4	8	3
676	N	0	0	0	7	42
677	N	0	0	1	0	26
678	C	10	7	43	4	23
679	N	0	3	33	3	30
680	N	0	11	16	9	0
681	N	0	5	7	12	9
682	N	0	19	9	5	30
683	N	0	22	9	13	0
684	N	0	0	20	3	19
685	N	0	33	0	0	1
686	N	0	14	0	3	6
687	C	4	0	31	6	18
688	N	0	9	25	1	13
689	N	0	13	11	7	26
690	N	0	0	35	5	45
691	N	0	9	9	32	7
692	N	0	10	28	2	19
693	N	0	0	28	4	14
694	C	6	1	29	1	9
695	N	0	0	38	0	37
696	N	0	27	0	0	0
697	N	0	2	21	1	17
698	N	0	6	0	7	9
699	N	0	8	1	3	10
700	N	0	26	11	8	23
701	C	4	6	38	1	27
702	N	0	16	22	5	0
703	N	0	3	26	5	7
704	N	0	2	0	2	19
705	N	0	0	25	16	25
706	N	0	19	4	1	34
707	N	0	13	1	12	0
708	N	0	0	23	5	25
709	N	0	3	22	21	15
710	N	0	14	0	23	4
711	N	0	3	0	21	2
712	C	6	2	38	1	22
713	N	0	34	3	9	8
714	N	0	3	24	1	15
715	N	0	5	28	6	32
716	N	0	23	9	2	0
717	N	0	9	10	4	33
718	N	0	0	10	27	8
719	N	0	11	20	1	23
720	C	4	9	32	0	32
721	C	4	8	38	0	20
722	N	0	2	15	3	11
723	N	0	13	13	17	7
724	N	0	27	4	2	16
725	N	0	0	11	12	23
726	N	0	0	36	2	7
727	N	0	0	13	6	20
728	N	0	2	7	0	39
729	N	0	0	7	1	40
730	N	0	1	3	7	39
731	N	0	0	28	19	28
732	N	0	0	27	12	9
733	C	4	2	33	1	11
734	N	0	1	19	24	15
735	N	0	0	21	13	31
736	N	0	12	9	8	20
737	N	0	15	16	6	11
738	N	0	21	0	6	0
739	N	0	11	15	0	17
740	N	0	4	12	14	13
741	N	0	5	0	2	25
742	N	0	0	23	8	22
743	N	0	5	0	2	18
744	N	0	6	2	1	21
745	N	0	1	14	0	31
746	T	10	3	22	0	45
747	N	0	0	31	4	23
748	N	0	21	0	4	9
749	N	0	0	7	4	34
750	N	0	5	5	1	4
751	N	0	2	0	10	5
752	N	0	0	6	0	35
753	N	0	16	32	15	22
754	N	0	0	2	6	16
755	N	0	14	9	0	0
756	N	0	3	11	6	4
757	N	0	17	2	0	40
758	N	0	10	12	5	24
759	N	0	5	0	7	8
760	N	0	3	18	8	29
761	N	0	10	11	2	18
762	N	0	7	32	12	16
763	N	0	9	19	8	25
764	N	0	15	0	15	0
765	N	0	2	5	7	4
766	N	0	3	4	0	28
767	N	0	1	15	1	31
768	N	0	1	7	6	0
769	C	10	0	51	1	18
770	N	0	6	16	1	9
771	N	0	6	17	0	43
772	N	0	0	14	3	26
773	N	0	10	0	7	4
774	N	0	6	11	0	10
775	N	0	2	3	15	8
776	N	0	0	7	3	1
777	N	0	0	18	9	26
778	N	0	16	27	7	0
779	N	0	0	11	10	1
780	N	0	17	0	13	1
781	N	0	0	6	2	14
782	N	0	0	24	0	4
783	N	0	7	18	4	13
784	N	0	10	20	3	10
785	N	0	7	14	0	38
786	N	0	2	11	11	1
787	N	0	2	3	3	9
788	N	0	1	5	22	1
789	N	0	5	2	18	0
790	C	4	0	39	4	30
791	N	0	10	20	0	19
792	N	0	3	16	0	20
793	N	0	8	5	0	0
794	N	0	3	18	9	17
795	N	0	1	1	1	5
796	N	0	10	7	1	2
797	C	7	2	44	1	26
798	N	0	1	20	4	35
799	N	0	0	27	5	18
800	C	6	4	36	0	41
801	N	0	7	2	5	8
802	N	0	0	21	3	20
803	N	0	10	21	7	17
804	C	4	2	35	14	34
805	N	0	7	3	0	31
806	N	0	25	4	6	27
807	N	0	5	1	26	13
808	N	0	0	11	5	6
809	N	0	18	12	0	0
810	N	0	3	30	3	11
811	N	0	0	5	7	5
812	N	0	7	4	0	14
813	N	0	6	8	2	19
814	N	0	7	3	3	3
815	N	0	0	8	0	31
816	N	0	7	8	3	14
817	N	0	12	5	15	5
818	N	0	0	15	9	25
819	N	0	3	6	4	37
820	N	0	21	2	0	5
821	N	0	7	3	0	31
822	N	0	12	21	5	10
823	N	0	0	13	0	17
824	N	0	6	8	4	34
825	N	0	13	18	9	8
826	N	0	0	5	5	20
827	N	0	28	3	1	0
828	N	0	3	0	0	24
829	N	0	8	19	3	32
830	N	0	4	10	12	0
831	N	0	0	2	1	23
832	N	0	6	29	0	46
833	N	0	0	15	0	4
834	N	0	1	19	10	0
835	N	0	4	6	0	1
836	N	0	0	16	10	23
837	N	0	21	3	3	36
838	N	0	0	15	1	25
839	N	0	1	21	12	53
840	N	0	0	24	5	40
841	N	0	12	25	7	17
842	N	0	13	26	0	26
843	N	0	0	16	2	32
844	N	0	10	26	0	12
845	N	0	16	4	0	37
846	N	0	19	10	1	18
847	N	0	4	10	16	0
848	N	0	0	1	5	31
849	N	0	1	10	4	4
850	N	0	12	3	14	26
851	N	0	11	2	7	2
852	N	0	14	0	11	0
853	C	4	3	41	24	24
854	N	0	0	8	5	29
855	N	0	5	27	5	12
856	N	0	1	24	5	27
857	N	0	0	17	0	39
858	C	5	0	28	3	14
859	C	4	2	35	2	29
860	N	0	0	20	11	31
861	N	0	1	18	3	10
862	N	0	6	8	8	15
863	N	0	18	1	10	6
864	N	0	17	11	3	11
865	C	4	8	32	12	18
866	N	0	18	4	21	2
867	N	0	1	20	1	17
868	N	0	4	18	0	49
869	N	0	2	22	7	8
870	N	0	3	1	4	0
871	N	0	5	19	0	6
872	N	0	4	16	0	34
873	C	5	0	37	2	20
874	C	4	0	36	2	26
875	N	0	11	18	1	29
876	N	0	15	15	7	26
877	N	0	12	2	11	24
878	N	0	0	30	1	9
879	N	0	3	26	1	11
880	N	0	0	5	6	10
881	N	0	3	12	0	6
882	C	4	10	33	0	17
883	N	0	14	7	0	28
884	N	0	0	32	4	12
885	C	5	0	44	2	29
886	N	0	2	17	13	42
887	T	12	14	11	2	56
888	C	4	4	41	3	20
889	C	4	6	34	0	9
890	N	0	10	11	0	3
891	N	0	15	15	3	14
892	C	4	7	41	0	38
893	N	0	4	28	0	23
894	N	0	0	28	4	11
895	N	0	2	20	0	0
896	N	0	5	21	0	34
897	N	0	3	0	5	13
898	N	0	0	18	3	18
899	N	0	0	7	4	55
900	N	0	0	20	7	15
901	N	0	12	13	5	34
902	N	0	2	9	5	7
903	N	0	1	18	0	18
904	N	0	1	22	0	18
905	C	8	0	52	2	28
906	N	0	0	34	0	14
907	N	0	26	0	0	4
908	N	0	4	24	10	20
909	N	0	9	17	1	41
910	C	6	11	46	0	23
911	C	5	4	31	7	7
912	C	4	0	27	6	37
913	N	0	22	0	0	0
914	C	6	1	33	4	38
915	N	0	15	12	7	15
916	C	4	13	28	4	22
917	N	0	1	5	0	3
918	N	0	11	0	6	1
919	N	0	4	33	9	5
920	N	0	17	0	0	3
921	N	0	0	34	11	13
922	C	5	1	40	0	38
923	N	0	31	0	8	1
924	N	0	0	12	6	43
925	N	0	8	30	12	0
926	N	0	10	28	6	10
927	N	0	1	18	0	23
928	N	0	0	11	0	6
929	C	6	1	51	2	50
930	N	0	0	28	10	33
931	N	0	4	1	13	1
932	N	0	14	0	0	0
933	N	0	18	2	1	8
934	N	0	0	33	4	45
935	N	0	0	10	2	33
936	N	0	7	41	1	53
937	N	0	0	31	20	17
938	N	0	8	27	9	23
939	N	0	1	12	20	15
940	N	0	15	16	4	45
941	N	0	6	1	2	16
942	N	0	7	12	0	52
943	N	0	0	39	5	9
944	N	0	4	35	0	13
945	N	0	2	6	2	3
946	N	0	4	31	0	34
947	N	0	11	20	2	14
948	N	0	0	9	0	16
949	N	0	0	12	1	15
950	N	0	1	3	13	29
951	N	0	20	1	14	3
952	N	0	12	7	0	19
953	C	4	10	31	2	34
954	C	4	0	37	9	22
955	N	0	6	24	2	33
956	N	0	7	21	5	14
957	N	0	2	49	2	68
958	C	7	4	43	4	10
959	C	5	0	34	8	34
960	N	0	5	0	0	5
961	C	6	16	30	13	15
962	N	0	4	4	16	33
963	N	0	9	46	0	49
964	N	0	13	33	3	43
965	N	0	9	5	8	17
966	N	0	10	22	1	41
967	N	0	9	11	2	35
968	N	0	4	3	0	0
969	N	0	8	1	0	11
970	N	0	18	13	10	16
971	N	0	0	0	8	25
972	N	0	14	10	3	0
973	N	0	5	6	2	20
974	N	0	11	31	4	29
975	C	4	0	36	17	29
976	N	0	20	1	0	26
977	T	4	5	23	3	55
978	N	0	3	28	0	25
979	N	0	0	20	12	10
980	C	7	3	49	1	40
981	N	0	12	14	10	6
982	N	0	0	31	11	38
983	N	0	4	0	0	0
984	N	0	5	29	0	19
985	N	0	30	3	3	19
986	N	0	13	0	9	5
987	N	0	4	24	1	0
988	N	0	0	14	9	35
989	N	0	8	7	4	6
990	N	0	7	0	0	0
991	N	0	5	13	0	10
992	N	0	2	1	6	25
993	N	0	0	17	2	4
994	N	0	0	32	3	6
995	N	0	0	20	0	4
996	N	0	8	21	4	12
997	C	7	5	43	11	10
998	C	6	0	40	10	17
999	N	0	0	18	4	21
1000	N	0	2	35	11	12
1001	C	4	0	40	14	15
1002	N	0	0	1	0	31
1003	N	0	8	11	9	15
1004	N	0	0	11	10	0
1005	N	0	3	15	0	0
1006	N	0	0	24	0	17
1007	N	0	10	1	6	0
1008	N	0	4	21	1	16
1009	N	0	5	13	3	55
1010	N	0	1	35	2	0
1011	C	8	1	33	1	4
