# Supplementary material for: Polymer-coated carbon nanotube hybrids with functional peptides for gene delivery into plant mitochondria
Source: Nat Commun. 2022 May 16;13:2417. doi: 10.1038/s41467-022-30185-y (PMC9110379; doi:10.1038/s41467-022-30185-y)
Supplement: Supplementary file 6 — Supplementary Data 3 [file 41467_2022_30185_MOESM6_ESM.xlsx]

## Sheet: Sheet1
0	0
0	0
0	0
0	0
0	0
0	0
0	0
0	0
0	0
0	0
0	0
0	0
0	0
0	0
0	0
0	0
0	0
0	0
0	0
0	0
0	0
0	0
0	0
0	0
0	0
0	0
0	0
0	0
0	0
0	0
0	0
0	0
0	0
0	0
0	0
0	0
0	0
0	0
0	0
0	0
0	0
0	0
0	0
0	0
0	0
0	0
0	0
0	0
0	0
0	0
0	0
0	0
0	0
0	0
0	0
0	0
0	0
0	0
0	0
0	0
0	0
0	0
0	0
0	0
0	0
0	0
0	0
0	0
0	0
0	0
0	0
0	0
0	0
0	0
0	0
0	0
0	0
0	0
0	0
0	0
0	0
0	0
0	0
0	0
0	0
0	0
0	0
0	0
0	0
0	0
0	0
0	0
0	0
0	0
0.001	0
0.001	0
0.001	0
0.001	0
0.001	0
0.001	0
0.001	0
0.001	0
0.001	0
0.001	0
0.001	0
0.001	0
0.001	0
0.001	0
0.001	0
0.001	0
0.001	0
0.001	0
0.001	0
0.001	0
0.001	0
0.001	0
0.001	0
0.001	0
0.001	0
0.001	0
0.001	0
0.001	0
0.001	0
0.001	0
0.001	0
0.001	0
0.001	0
0.001	0
0.001	0
0.001	0
0.001	0
0.001	0
0.001	0
0.001	0
0.001	0
0.001	0
0.001	0
0.001	0
0.001	0
0.001	0
0.001	0
0.001	0
0.001	0
0.001	0
0.001	0
0.001	0
0.001	0
0.001	0
0.001	0
0.002	0
0.002	0
0.002	0
0.002	0
0.002	0
0.002	0
0.002	0
0.002	0
0.002	0
0.002	0
0.002	0
0.002	0
0.002	0
0.002	0
0.002	0
0.002	0
0.002	0
0.002	0
0.002	0
0.002	0
0.002	0
0.002	0
0.002	0
0.002	0
0.002	0
0.002	0
0.002	0
0.002	0
0.002	0
0.002	0
0.002	0
0.002	0
0.002	0
0.002	0
0.002	0
0.002	0
0.002	0
0.002	0
0.003	0
0.003	0
0.003	0
0.003	0
0.003	0
0.003	0
0.003	0
0.003	0
0.003	0
0.003	0
0.003	0
0.003	0
0.003	0
0.003	0
0.003	0
0.003	0
0.003	0
0.003	0
0.003	0
0.003	0
0.003	0
0.003	0
0.003	0
0.003	0
0.003	0
0.003	0
0.003	0
0.003	0
0.003	0
0.003	0
0.004	0
0.004	0
0.004	0
0.004	0
0.004	0
0.004	0
0.004	0
0.004	0
0.004	0
0.004	0
0.004	0
0.004	0
0.004	0
0.004	0
0.004	0
0.004	0
0.004	0
0.004	0
0.004	0
0.004	0
0.004	0
0.004	0
0.004	0
0.004	0
0.004	0
0.004	0
0.004	0
0.005	0
0.005	0
0.005	0
0.005	0
0.005	0
0.005	0
0.005	0
0.005	0
0.005	0
0.005	0
0.005	0
0.005	0
0.005	0
0.005	0
0.005	0
0.005	0
0.005	0
0.005	0
0.005	0
0.005	0
0.005	0
0.005	0
0.005	0
0.005	0
0.006	0
0.006	0
0.006	0
0.006	0
0.006	0
0.006	0
0.006	0
0.006	0
0.006	0
0.006	0
0.006	0
0.006	0
0.006	0
0.006	0
0.006	0
0.006	0
0.006	0
0.006	0
0.006	0
0.006	0
0.006	0
0.007	0
0.007	0
0.007	0
0.007	0
0.007	0
0.007	0
0.007	0
0.007	0
0.007	0
0.007	0
0.007	0
0.007	0
0.007	0
0.007	0
0.007	0
0.007	0
0.007	0
0.007	0
0.007	0
0.007	0
0.008	0
0.008	0
0.008	0
0.008	0
0.008	0
0.008	0
0.008	0
0.008	0
0.008	0
0.008	0
0.008	0
0.008	0
0.008	0
0.008	0
0.008	0
0.008	0
0.008	0
0.008	0
0.008	0
0.009	0
0.009	0
0.009	0
0.009	0
0.009	0
0.009	0
0.009	0
0.009	0
0.009	0
0.009	0
0.009	0
0.009	0
0.009	0
0.009	0
0.009	0
0.009	0
0.009	0
0.009	0
0.01	0
0.01	0
0.01	0
0.01	0
0.01	0
0.01	0
0.01	0
0.01	0
0.01	0
0.01	0
0.01	0
0.01	0
0.01	0
0.01	0
0.01	0
0.01	0
0.011	0
0.011	0
0.011	0
0.011	0
0.011	0
0.011	0
0.011	0
0.011	0
0.011	0
0.011	0
0.011	0
0.011	0
0.011	0
0.011	0
0.011	0
0.011	0
0.012	0
0.012	0
0.012	0
0.012	0
0.012	0
0.012	0
0.012	0
0.012	0
0.012	0
0.012	0
0.012	0
0.012	0
0.012	0
0.012	0
0.012	0
0.012	0
0.013	0
0.013	0
0.013	0
0.013	0
0.013	0
0.013	0
0.013	0
0.013	0
0.013	0
0.013	0
0.013	0
0.013	0
0.013	0
0.013	0
0.014	0
0.014	0
0.014	0
0.014	0
0.014	0
0.014	0
0.014	0
0.014	0
0.014	0
0.014	0
0.014	0
0.014	0
0.014	0
0.014	0
0.015	0
0.015	0
0.015	0
0.015	0
0.015	0
0.015	0
0.015	0
0.015	0
0.015	0
0.015	0
0.015	0
0.015	0
0.015	0
0.015	0
0.016	0
0.016	0
0.016	0
0.016	0
0.016	0
0.016	0
0.016	0
0.016	0
0.016	0
0.016	0
0.016	0
0.016	0
0.016	0
0.017	0
0.017	0
0.017	0
0.017	0
0.017	0
0.017	0
0.017	0
0.017	0
0.017	0
0.017	0
0.017	0
0.017	0
0.017	0
0.018	0
0.018	0
0.018	0
0.018	0
0.018	0
0.018	0
0.018	0
0.018	0
0.018	0
0.018	0
0.018	0
0.018	0
0.018	0
0.019	0
0.019	0
0.019	0
0.019	0
0.019	0
0.019	0
0.019	0
0.019	0
0.019	0
0.019	0
0.019	0
0.019	0
0.02	0
0.02	0
0.02	0
0.02	0
0.02	0
0.02	0
0.02	0
0.02	0
0.02	0
0.02	0
0.02	0
0.02	0
0.021	0
0.021	0
0.021	0
0.021	0
0.021	0
0.021	0
0.021	0
0.021	0
0.021	0
0.021	0
0.021	0
0.022	0
0.022	0
0.022	0
0.022	0
0.022	0
0.022	0
0.022	0
0.022	0
0.022	0
0.022	0
0.022	0
0.022	0
0.023	0
0.023	0
0.023	0
0.023	0
0.023	0
0.023	0
0.023	0
0.023	0
0.023	0
0.023	0
0.023	0
0.024	0
0.024	0
0.024	0
0.024	0
0.024	0
0.024	0
0.024	0
0.024	0
0.024	0
0.024	0
0.025	0
0.025	0
0.025	0
0.025	0
0.025	0
0.025	0
0.025	0
0.025	0
0.025	0
0.025	0
0.025	0
0.026	0
0.026	0
0.026	0
0.026	0
0.026	0
0.026	0
0.026	0
0.026	0
0.026	0
0.026	0
0.027	0
0.027	0
0.027	0
0.027	0
0.027	0
0.027	0
0.027	0
0.027	0
0.027	0
0.027	0
0.027	0
0.028	0
0.028	0
0.028	0
0.028	0
0.028	0
0.028	0
0.028	0
0.028	0
0.028	0
0.028	0
0.029	0
0.029	0
0.029	0
0.029	0
0.029	0
0.029	0
0.029	0
0.029	0
0.029	0
0.03	0
0.03	0
0.03	0
0.03	0
0.03	0
0.03	0
0.03	0
0.03	0
0.03	0
0.03	0
0.031	0
0.031	0
0.031	0
0.031	0
0.031	0
0.031	0
0.031	0
0.031	0
0.031	0
0.031	0
0.032	0
0.032	0
0.032	0
0.032	0
0.032	0
0.032	0
0.032	0
0.032	0
0.032	0
0.033	0
0.033	0
0.033	0
0.033	0
0.033	0
0.033	0
0.033	0
0.033	0
0.033	0
0.034	0
0.034	0
0.034	0
0.034	0
0.034	0
0.034	0
0.034	0
0.034	0
0.034	0
0.035	0
0.035	0
0.035	0
0.035	0
0.035	0
0.035	0
0.035	0
0.035	0
0.035	0
0.036	0
0.036	0
0.036	0
0.036	0
0.036	0
0.036	0
0.036	0
0.036	0
0.036	0
0.037	0
0.037	0
0.037	0
0.037	0
0.037	0
0.037	0
0.037	0
0.037	0
0.037	0
0.038	0
0.038	0
0.038	0
0.038	0
0.038	0
0.038	0
0.038	0
0.038	0
0.039	0
0.039	0
0.039	0
0.039	0
0.039	0
0.039	0
0.039	0
0.039	0
0.039	0
0.04	0
0.04	0
0.04	0
0.04	0
0.04	0
0.04	0
0.04	0
0.04	0
0.041	0
0.041	0
0.041	0
0.041	0
0.041	0
0.041	0
0.041	0
0.041	0
0.042	0
0.042	0
0.042	0
0.042	0
0.042	0
0.042	0
0.042	0
0.042	0
0.042	0
0.043	0
0.043	0
0.043	0
0.043	0
0.043	0
0.043	0
0.043	0
0.043	0
0.044	0
0.044	0
0.044	0
0.044	0
0.044	0
0.044	0
0.044	0
0.044	0
0.045	0
0.045	0
0.045	0
0.045	0
0.045	0
0.045	0
0.045	0
0.046	0
0.046	0
0.046	0
0.046	0
0.046	0
0.046	0
0.046	0
0.046	0
0.047	0
0.047	0
0.047	0
0.047	0
0.047	0
0.047	0
0.047	0
0.047	0
0.048	0
0.048	0
0.048	0
0.048	0
0.048	0
0.048	0
0.048	0
0.048	0
0.049	0
0.049	0
0.049	0
0.049	0
0.049	0
0.049	0
0.049	0
0.05	0
0.05	0
0.05	0
0.05	0
0.05	0
0.05	0
0.05	0
0.05	0
0.051	0
0.051	0
0.051	0
0.051	0
0.051	0
0.051	0
0.051	0
0.052	0
0.052	0
0.052	0
0.052	0
0.052	0
0.052	0
0.052	0
0.053	0
0.053	0
0.053	0
0.053	0
0.053	0
0.053	0
0.053	0
0.053	0
0.054	0
0.054	0
0.054	0
0.054	0
0.054	0
0.054	0
0.054	0
0.055	0
0.055	0
0.055	0
0.055	0
0.055	0
0.055	0
0.055	0
0.056	0
0.056	0
0.056	0
0.056	0
0.056	0
0.056	0
0.056	0
0.057	0
0.057	0
0.057	0
0.057	0
0.057	0
0.057	0
0.057	0
0.058	0
0.058	0
0.058	0
0.058	0
0.058	0
0.058	0
0.058	0
0.059	0
0.059	0
0.059	0
0.059	0
0.059	0
0.059	0
0.059	0
0.06	0
0.06	0
0.06	0
0.06	0
0.06	0
0.06	0
0.06	0
0.061	0
0.061	0
0.061	0
0.061	0
0.061	0
0.061	0
0.061	0
0.062	0
0.062	0
0.062	0
0.062	0
0.062	0
0.062	0
0.063	0
0.063	0
0.063	0
0.063	0
0.063	0
0.063	0
0.063	0
0.064	0
0.064	0
0.064	0
0.064	0
0.064	0
0.064	0
0.064	0
0.065	0
0.065	0
0.065	0
0.065	0
0.065	0
0.065	0
0.066	0
0.066	0
0.066	0
0.066	0
0.066	0
0.066	0
0.066	0
0.067	0
0.067	0
0.067	0
0.067	0
0.067	0
0.067	0
0.068	0
0.068	0
0.068	0
0.068	0
0.068	0
0.068	0
0.068	0
0.069	0
0.069	0
0.069	0
0.069	0
0.069	0
0.069	0
0.07	0
0.07	0
0.07	0
0.07	0
0.07	0
0.07	0
0.071	0
0.071	0
0.071	0
0.071	0
0.071	0
0.071	0
0.071	0
0.072	0
0.072	0
0.072	0
0.072	0
0.072	0
0.072	0
0.073	0
0.073	0
0.073	0
0.073	0
0.073	0
0.073	0
0.074	0
0.074	0
0.074	0
0.074	0
0.074	0
0.074	0
0.075	0
0.075	0
0.075	0
0.075	0
0.075	0
0.075	0
0.076	0
0.076	0
0.076	0
0.076	0
0.076	0
0.076	0
0.077	0
0.077	0
0.077	0
0.077	0
0.077	0
0.077	0
0.078	0
0.078	0
0.078	0
0.078	0
0.078	0
0.078	0
0.079	0
0.079	0
0.079	0
0.079	0
0.079	0
0.079	0
0.08	0
0.08	0
0.08	0
0.08	0
0.08	0
0.08	0
0.081	0
0.081	0
0.081	0
0.081	0
0.081	0
0.081	0
0.082	0
0.082	0
0.082	0
0.082	0
0.082	0
0.082	0
0.083	0
0.083	0
0.083	0
0.083	0
0.083	0
0.083	0
0.084	0
0.084	0
0.084	0
0.084	0
0.084	0
0.084	0
0.085	0
0.085	0
0.085	0
0.085	0
0.085	0
0.086	0
0.086	0
0.086	0
0.086	0
0.086	0
0.086	0
0.087	0
0.087	0
0.087	0
0.087	0
0.087	0
0.087	0
0.088	0
0.088	0
0.088	0
0.088	0
0.088	0
0.089	0
0.089	0
0.089	0
0.089	0
0.089	0
0.089	0
0.09	0
0.09	0
0.09	0
0.09	0
0.09	0
0.091	0
0.091	0
0.091	0
0.091	0
0.091	0
0.091	0
0.092	0
0.092	0
0.092	0
0.092	0
0.092	0
0.092	0
0.093	0
0.093	0
0.093	0
0.093	0
0.093	0
0.094	0
0.094	0
0.094	0
0.094	0
0.094	0
0.095	0
0.095	0
0.095	0
0.095	0
0.095	0
0.095	0
0.096	0
0.096	0
0.096	0
0.096	0
0.096	0
0.097	0
0.097	0
0.097	0
0.097	0
0.097	0
0.097	0
0.098	0
0.098	0
0.098	0
0.098	0
0.098	0
0.099	0
0.099	0
0.099	0
0.099	0
0.099	0
0.1	0
0.1	0
0.1	0
0.1	0
0.1	0
0.1	0
0.101	0
0.101	0
0.101	0
0.101	0
0.101	0
0.102	0
0.102	0
0.102	0
0.102	0
0.102	0
0.103	0
0.103	0
0.103	0
0.103	0
0.103	0
0.104	0
0.104	0
0.104	0
0.104	0
0.104	0
0.104	0
0.105	0
0.105	0
0.105	0
0.105	0
0.105	0
0.106	0
0.106	0
0.106	0
0.106	0
0.106	0
0.107	0
0.107	0
0.107	0
0.107	0
0.107	0
0.108	0
0.108	0
0.108	0
0.108	0
0.108	0
0.109	0
0.109	0
0.109	0
0.109	0
0.109	0
0.11	0
0.11	0
0.11	0
0.11	0
0.11	0
0.111	0
0.111	0
0.111	0
0.111	0
0.111	0
0.112	0
0.112	0
0.112	0
0.112	0
0.112	0
0.113	0
0.113	0
0.113	0
0.113	0
0.113	0
0.114	0
0.114	0
0.114	0
0.114	0
0.114	0
0.115	0
0.115	0
0.115	0
0.115	0
0.115	0
0.116	0
0.116	0
0.116	0
0.116	0
0.116	0
0.117	0
0.117	0
0.117	0
0.117	0
0.117	0
0.118	0
0.118	0
0.118	0
0.118	0
0.118	0
0.119	0
0.119	0
0.119	0
0.119	0
0.119	0
0.12	0
0.12	0
0.12	0
0.12	0
0.121	0
0.121	0
0.121	0
0.121	0
0.121	0
0.122	0
0.122	0
0.122	0
0.122	0
0.122	0
0.123	0
0.123	0
0.123	0
0.123	0
0.123	0
0.124	0
0.124	0
0.124	0
0.124	0
0.124	0
0.125	0
0.125	0
0.125	0
0.125	0
0.126	0
0.126	0
0.126	0
0.126	0
0.126	0
0.127	0
0.127	0
0.127	0
0.127	0
0.127	0
0.128	0
0.128	0
0.128	0
0.128	0
0.129	0
0.129	0
0.129	0
0.129	0
0.129	0
0.13	0
0.13	0
0.13	0
0.13	0
0.13	0
0.131	0
0.131	0
0.131	0
0.131	0
0.132	0
0.132	0
0.132	0
0.132	0
0.132	0
0.133	0
0.133	0
0.133	0
0.133	0
0.133	0
0.134	0
0.134	0
0.134	0
0.134	0
0.135	0
0.135	0
0.135	0
0.135	0
0.135	0
0.136	0
0.136	0
0.136	0
0.136	0
0.137	0
0.137	0
0.137	0
0.137	0
0.137	0
0.138	0
0.138	0
0.138	0
0.138	0
0.139	0
0.139	0
0.139	0
0.139	0
0.139	0
0.14	0
0.14	0
0.14	0
0.14	0
0.141	0
0.141	0
0.141	0
0.141	0
0.141	0
0.142	0
0.142	0
0.142	0
0.142	0
0.143	0
0.143	0
0.143	0
0.143	0
0.143	0
0.144	0
0.144	0
0.144	0
0.144	0
0.145	0
0.145	0
0.145	0
0.145	0
0.146	0
0.146	0
0.146	0
0.146	0
0.146	0
0.147	0
0.147	0
0.147	0
0.147	0
0.148	0
0.148	0
0.148	0
0.148	0
0.149	0
0.149	0
0.149	0
0.149	0
0.149	0
0.15	0
0.15	0
0.15	0
0.15	0
0.151	0
0.151	0
0.151	0
0.151	0
0.152	0
0.152	0
0.152	0
0.152	0
0.152	0
0.153	0
0.153	0
0.153	0
0.153	0
0.154	0
0.154	0
0.154	0
0.154	0
0.155	0
0.155	0
0.155	0
0.155	0
0.155	0
0.156	0
0.156	0
0.156	0
0.156	0
0.157	0
0.157	0
0.157	0
0.157	0
0.158	0
0.158	0
0.158	0
0.158	0
0.159	0
0.159	0
0.159	0
0.159	0
0.16	0
0.16	0
0.16	0
0.16	0
0.16	0
0.161	0
0.161	0
0.161	0
0.161	0
0.162	0
0.162	0
0.162	0
0.162	0
0.163	0
0.163	0
0.163	0
0.163	0
0.164	0
0.164	0
0.164	0
0.164	0
0.165	0
0.165	0
0.165	0
0.165	0
0.166	0
0.166	0
0.166	0
0.166	0
0.167	0
0.167	0
0.167	0
0.167	0
0.168	0
0.168	0
0.168	0
0.168	0
0.168	0
0.169	0
0.169	0
0.169	0
0.169	0
0.17	0
0.17	0
0.17	0
0.17	0
0.171	0
0.171	0
0.171	0
0.171	0
0.172	0
0.172	0
0.172	0
0.172	0
0.173	0
0.173	0
0.173	0
0.173	0
0.174	0
0.174	0
0.174	0
0.174	0
0.175	0
0.175	0
0.175	0
0.175	0
0.176	0
0.176	0
0.176	0
0.176	0
0.177	0
0.177	0
0.177	0
0.177	0
0.178	0
0.178	0
0.178	0
0.178	0
0.179	0
0.179	0
0.179	0
0.179	0
0.18	0
0.18	0
0.18	0
0.18	0
0.181	0
0.181	0
0.181	0
0.181	0
0.182	0
0.182	0
0.182	0
0.182	0
0.183	0
0.183	0
0.183	0
0.184	0
0.184	0
0.184	0
0.184	0
0.185	0
0.185	0
0.185	0
0.185	0
0.186	0
0.186	0
0.186	0
0.186	0
0.187	0
0.187	0
0.187	0
0.187	0
0.188	0
0.188	0
0.188	0
0.188	0
0.189	0
0.189	0
0.189	0
0.189	0
0.19	0
0.19	0
0.19	0
0.19	0
0.191	0
0.191	0
0.191	0
0.192	0
0.192	0
0.192	0
0.192	0
0.193	0
0.193	0
0.193	0
0.193	0
0.194	0
0.194	0
0.194	0
0.194	0
0.195	0
0.195	0
0.195	0
0.195	0
0.196	0
0.196	0
0.196	0
0.197	0
0.197	0
0.197	0
0.197	0
0.198	0
0.198	0
0.198	0
0.198	0
0.199	0
0.199	0
0.199	0
0.199	0
0.2	0
0.2	0
0.2	0
0.201	0
0.201	0
0.201	0
0.201	0
0.202	0
0.202	0
0.202	0
0.202	0
0.203	0
0.203	0
0.203	0
0.203	0
0.204	0
0.204	0
0.204	0
0.205	0
0.205	0
0.205	0
0.205	0
0.206	0
0.206	0
0.206	0
0.206	0
0.207	0
0.207	0
0.207	0
0.208	0
0.208	0
0.208	0
0.208	0
0.209	0
0.209	0
0.209	0
0.209	0
0.21	0
0.21	0
0.21	0
0.211	0
0.211	0
0.211	0
0.211	0
0.212	0
0.212	0
0.212	0
0.212	0
0.213	0
0.213	0
0.213	0
0.214	0
0.214	0
0.214	0
0.214	0
0.215	0
0.215	0
0.215	0
0.216	0
0.216	0
0.216	0
0.216	0
0.217	0
0.217	0
0.217	0
0.217	0
0.218	0
0.218	0
0.218	0
0.219	0
0.219	0
0.219	0
0.219	0
0.22	0
0.22	0
0.22	0
0.221	0
0.221	0
0.221	0
0.221	0
0.222	0
0.222	0
0.222	0
0.223	0
0.223	0
0.223	0
0.223	0
0.224	0
0.224	0
0.224	0
0.224	0
0.225	0
0.225	0
0.225	0
0.226	0
0.226	0
0.226	0
0.226	0
0.227	0
0.227	0
0.227	0
0.228	0
0.228	0
0.228	0
0.228	0
0.229	0
0.229	0
0.229	0
0.23	0
0.23	0
0.23	0
0.23	0
0.231	0
0.231	0
0.231	0
0.232	0
0.232	0
0.232	0
0.232	0
0.233	0
0.233	0
0.233	0
0.234	0
0.234	0
0.234	0
0.234	0
0.235	0
0.235	0
0.235	0
0.236	0
0.236	0
0.236	0
0.237	0
0.237	0
0.237	0
0.237	0
0.238	0
0.238	0
0.238	0
0.239	0
0.239	0
0.239	0
0.239	0
0.24	0
0.24	0
0.24	0
0.241	0
0.241	0
0.241	0
0.241	0
0.242	0
0.242	0
0.242	0
0.243	0
0.243	0
0.243	0
0.244	0
0.244	0
0.244	0
0.244	0
0.245	0
0.245	0
0.245	0
0.246	0
0.246	0
0.246	0
0.247	0
0.247	0
0.247	0
0.247	0
0.248	0
0.248	0
0.248	0
0.249	0
0.249	0
0.249	0
0.249	0
0.25	0
0.25	0
0.25	0
0.251	0
0.251	0
0.251	0
0.252	0
0.252	0
0.252	0
0.252	0
0.253	0
0.253	0
0.253	0
0.254	0
0.254	0
0.254	0
0.255	0
0.255	0
0.255	0
0.255	0
0.256	0
0.256	0
0.256	0
0.257	0
0.257	0
0.257	0
0.258	0
0.258	0
0.258	0
0.259	0
0.259	0
0.259	0
0.259	0
0.26	0
0.26	0
0.26	0
0.261	0
0.261	0
0.261	0
0.262	0
0.262	0
0.262	0
0.262	0
0.263	0
0.263	0
0.263	0
0.264	0
0.264	0
0.264	0
0.265	0
0.265	0
0.265	0
0.266	0
0.266	0
0.266	0
0.266	0
0.267	0
0.267	0
0.267	0
0.268	0
0.268	0
0.268	0
0.269	0
0.269	0
0.269	0
0.27	0
0.27	0
0.27	0
0.27	0
0.271	0
0.271	0
0.271	0
0.272	0
0.272	0
0.272	0
0.273	0
0.273	0
0.273	0
0.274	0
0.274	0
0.274	0
0.275	0
0.275	0
0.275	0
0.275	0
0.276	0
0.276	0
0.276	0
0.277	0
0.277	0
0.277	0
0.278	0
0.278	0
0.278	0
0.279	0
0.279	0
0.279	0
0.28	0
0.28	0
0.28	0
0.281	0
0.281	0
0.281	0
0.281	0
0.282	0
0.282	0
0.282	0
0.283	0
0.283	0
0.283	0
0.284	0
0.284	0
0.284	0
0.285	0
0.285	0
0.285	0
0.286	0
0.286	0
0.286	0
0.287	0
0.287	0
0.287	0
0.288	0
0.288	0
0.288	0
0.288	0
0.289	0
0.289	0
0.289	0
0.29	0
0.29	0
0.29	0
0.291	0
0.291	0
0.291	0
0.292	0
0.292	0
0.292	0
0.293	0
0.293	0
0.293	0
0.294	0
0.294	0
0.294	0
0.295	0
0.295	0
0.295	0
0.296	0
0.296	0
0.296	0
0.297	0
0.297	0
0.297	0
0.298	0
0.298	0
0.298	0
0.299	0
0.299	0
0.299	0
0.3	0
0.3	0
0.3	0
0.3	0
0.301	0
0.301	0
0.301	0
0.302	0
0.302	0
0.302	0
0.303	0
0.303	0
0.303	0
0.304	0
0.304	0
0.304	0
0.305	0
0.305	0
0.305	0
0.306	0
0.306	0
0.306	0
0.307	0
0.307	0
0.307	0
0.308	0
0.308	0
0.308	0
0.309	0
0.309	0
0.309	0
0.31	0
0.31	0
0.31	0
0.311	0
0.311	0
0.311	0
0.312	0
0.312	0
0.312	0
0.313	0
0.313	0
0.313	0
0.314	0
0.314	0
0.314	0
0.315	0
0.315	0
0.315	0
0.316	0
0.316	0
0.316	0
0.317	0
0.317	0
0.317	0
0.318	0
0.318	0
0.318	0
0.319	0
0.319	0
0.319	0
0.32	0
0.32	0
0.32	0
0.321	0
0.321	0
0.321	0
0.322	0
0.322	0
0.322	0
0.323	0
0.323	0
0.324	0
0.324	0
0.324	0
0.325	0
0.325	0
0.325	0
0.326	0
0.326	0
0.326	0
0.327	0
0.327	0
0.327	0
0.328	0
0.328	0
0.328	0
0.329	0
0.329	0
0.329	0
0.33	0
0.33	0
0.33	0
0.331	0
0.331	0
0.331	0
0.332	0
0.332	0
0.332	0
0.333	0
0.333	0
0.333	0
0.334	0
0.334	0
0.334	0
0.335	0
0.335	0
0.336	0
0.336	0
0.336	0
0.337	0
0.337	0
0.337	0
0.338	0
0.338	0
0.338	0
0.339	0
0.339	0
0.339	0
0.34	0
0.34	0
0.34	0
0.341	0
0.341	0
0.341	0
0.342	0
0.342	0
0.342	0
0.343	0
0.343	0
0.344	0
0.344	0
0.344	0
0.345	0
0.345	0
0.345	0
0.346	0
0.346	0
0.346	0
0.347	0
0.347	0
0.347	0
0.348	0
0.348	0
0.348	0
0.349	0
0.349	0
0.35	0
0.35	0
[truncated: 180,954 more rows]
