# Supplementary material for: Polymer-coated carbon nanotube hybrids with functional peptides for gene delivery into plant mitochondria
Source: Nat Commun. 2022 May 16;13:2417. doi: 10.1038/s41467-022-30185-y (PMC9110379; doi:10.1038/s41467-022-30185-y)
Supplement: Supplementary file 7 — Supplementary Data 4 [file 41467_2022_30185_MOESM7_ESM.xlsx]

## Sheet: Sheet1
0	0
0	0
0	0
0	0
0	0
0.001	0
0.001	0
0.001	0
0.002	0
0.002	0
0.003	0
0.004	0
0.004	0
0.005	0
0.006	0
0.007	0
0.008	0
0.009	0
0.01	0
0.012	0
0.013	0
0.014	0
0.016	0
0.017	0
0.019	0
0.021	0
0.022	0
0.024	0
0.026	0
0.028	0
0.03	0
0.032	0
0.034	0
0.037	0
0.039	0
0.041	0
0.044	0
0.046	0
0.049	0
0.052	0
0.054	0
0.057	0
0.06	0
0.063	0
0.066	0
0.069	0
0.072	0
0.076	0
0.079	0
0.082	0
0.086	0
0.089	0
0.093	0
0.097	0
0.1	0
0.104	0
0.108	0
0.112	0
0.116	0
0.12	0
0.124	0
0.129	0
0.133	0
0.137	0
0.142	0
0.146	0
0.151	0
0.156	0
0.16	0
0.165	0
0.17	0
0.175	0
0.18	0
0.185	0
0.19	0
0.196	0
0.201	0
0.206	0
0.212	0
0.217	0
0.223	0
0.229	0
0.234	0
0.24	0
0.246	0
0.252	0
0.258	0
0.264	0
0.27	0
0.277	0
0.283	0
0.289	0
0.296	0
0.302	0
0.309	0
0.316	0
0.322	0
0.329	0
0.336	0
0.343	0
0.35	0
0.357	0
0.364	0
0.372	0
0.379	0
0.386	0
0.394	0
0.401	0
0.409	0
0.417	0
0.424	0
0.432	0
0.44	0
0.448	0
0.456	0
0.464	0
0.472	0
0.481	0
0.489	0
0.497	0
0.506	0
0.514	0
0.523	0
0.532	0
0.54	0
0.549	0
0.558	0
0.567	0
0.576	0
0.585	0
0.594	0
0.604	0
0.613	0
0.622	0
0.632	0
0.641	0
0.651	0
0.661	0
0.67	0
0.68	0
0.69	0
0.7	0
0.71	0
0.72	0
0.73	0
0.741	0
0.751	0
0.761	0
0.772	0
0.782	0
0.793	0
0.804	0
0.814	0
0.825	0
0.836	0
0.847	0
0.858	0
0.869	0
0.88	0
0.892	0
0.903	0
0.914	0
0.926	0
0.937	0
0.949	0
0.961	0
0.972	0
0.984	0
0.996	0
1.008	0
1.02	0
1.032	0
1.044	0
1.057	0
1.069	0
1.081	0
1.094	0
1.106	0
1.119	0
1.132	0
1.144	0
1.157	0
1.17	0
1.183	0
1.196	0
1.209	0
1.222	0
1.236	0
1.249	0
1.262	0
1.276	0
1.289	0
1.303	0
1.317	0
1.33	0
1.344	0
1.358	0
1.372	0
1.386	0
1.4	0
1.414	0
1.428	0
1.443	0
1.457	0
1.472	0
1.486	0
1.501	0
1.515	0
1.53	0
1.545	0
1.56	0
1.575	0
1.59	0
1.605	0
1.62	0
1.635	0
1.651	0
1.666	0
1.682	0
1.697	0
1.713	0
1.728	0
1.744	0
1.76	0
1.776	0
1.792	0
1.808	0
1.824	0
1.84	0
1.856	0
1.873	0
1.889	0
1.906	0
1.922	0
1.939	0
1.955	0
1.972	0
1.989	0
2.006	0
2.023	0
2.04	0
2.057	0
2.074	0
2.091	0
2.109	0
2.126	0
2.143	0
2.161	0
2.179	0
2.196	0
2.214	0
2.232	0
2.25	0
2.268	0
2.286	0
2.304	0
2.322	0
2.34	0
2.359	0
2.377	0
2.395	0
2.414	0
2.432	0
2.451	0
2.47	0
2.489	0
2.508	0
2.527	0
2.546	0
2.565	0
2.584	0
2.603	0
2.622	0
2.642	0
2.661	0
2.681	0
2.7	0
2.72	0
2.74	0
2.76	0
2.78	0
2.799	0
2.82	0
2.84	0
2.86	0
2.88	0
2.9	0
2.921	0
2.941	0
2.962	0
2.982	0
3.003	0
3.024	0
3.045	0
3.065	0
3.086	0
3.107	0
3.128	0
3.15	0
3.171	0
3.192	0
3.214	0
3.235	0
3.257	0
3.278	0
3.3	0
3.322	0
3.343	0
3.365	0
3.387	0
3.409	0
3.431	0
3.454	0
3.476	0
3.498	0
3.521	0
3.543	0
3.565	0
3.588	0
3.611	0
3.633	0
3.656	0
3.679	0
3.702	0
3.725	0
3.748	0
3.771	0
3.795	0
3.818	0
3.841	0
3.865	0
3.888	0
3.912	0
3.936	0
3.959	0
3.983	0
4.007	0
4.031	0
4.055	0
4.079	0
4.103	0
4.128	0
4.152	0
4.176	0
4.201	0
4.225	0
4.25	0
4.275	0
4.299	0
4.324	0
4.349	0
4.374	0
4.399	0
4.424	0
4.449	0
4.474	0
4.5	0
4.525	0
4.551	0
4.576	0
4.602	0
4.627	0
4.653	0
4.679	0
4.705	0
4.731	0
4.757	0
4.783	0
4.809	0
4.835	0
4.862	0
4.888	0
4.914	0
4.941	0
4.968	0
4.994	0
5.021	0
5.048	0
5.075	0
5.102	0
5.129	0
5.156	0
5.183	0
5.21	0
5.237	0
5.265	0
5.292	0
5.32	0
5.347	0
5.375	0
5.403	0
5.431	0
5.459	0
5.487	0
5.515	0
5.543	0
5.571	0
5.599	0
5.627	0
5.656	0
5.684	0
5.713	0
5.741	0
5.77	0
5.799	0
5.828	0
5.856	0
5.885	0
5.914	0
5.943	0
5.973	0
6.002	0
6.031	0
6.061	0
6.09	0
6.12	0
6.149	0
6.179	0
6.209	0
6.238	0
6.268	0
6.298	0
6.328	0
6.358	0
6.389	0
6.419	0
6.449	0
6.479	0
6.51	0
6.54	0
6.571	0
6.602	0
6.632	0
6.663	0
6.694	0
6.725	0
6.756	0
6.787	0
6.818	0
6.85	0
6.881	0
6.912	0
6.944	0
6.975	0
7.007	0
7.039	0
7.07	0
7.102	0
7.134	0
7.166	0
7.198	0
7.23	0
7.262	0
7.294	0
7.327	0
7.359	0
7.392	0
7.424	0
7.457	0
7.489	0
7.522	0
7.555	0
7.588	0
7.621	0
7.654	0
7.687	0
7.72	0
7.753	0
7.787	0
7.82	0
7.853	0
7.887	0
7.921	0
7.954	0
7.988	0
8.022	0
8.056	0
8.09	0
8.124	0
8.158	0
8.192	0
8.226	0
8.26	0
8.295	0
8.329	0
8.364	0
8.398	0
8.433	0
8.468	0
8.503	0
8.537	0
8.572	0
8.607	0
8.643	0
8.678	0
8.713	0
8.748	0
8.784	0
8.819	0
8.855	0
8.89	0
8.926	0
8.962	0
8.997	0
9.033	0
9.069	0
9.105	0
9.141	0
9.178	0
9.214	0
9.25	0
9.286	0
9.323	0
9.359	0
9.396	0
9.433	0
9.469	0
9.506	0
9.543	0
9.58	0
9.617	0
9.654	0
9.691	0
9.729	0
9.766	0
9.803	0
9.841	0
9.878	0
9.916	0
9.954	0
9.991	0
10.029	0
10.067	0
10.105	0
10.143	0
10.181	0
10.219	0
10.257	0
10.296	0
10.334	0
10.373	0
10.411	0
10.45	0
10.488	0
10.527	0
10.566	0
10.605	0
10.644	0
10.683	0
10.722	0
10.761	0
10.8	0
10.84	0
10.879	0
10.918	0
10.958	0
10.998	0
11.037	0
11.077	0
11.117	0
11.157	0
11.197	0
11.237	0
11.277	0
11.317	0
11.357	0
11.397	0
11.438	0
11.478	0
11.519	0
11.559	0
11.6	0
11.641	0
11.682	0
11.722	0
11.763	0
11.804	0
11.846	0
11.887	0
11.928	0
11.969	0
12.011	0
12.052	0
12.094	0
12.135	0
12.177	0
12.219	0
12.26	0
12.302	0
12.344	0
12.386	0
12.428	0
12.47	0
12.513	0
12.555	0
12.597	0
12.64	0
12.682	0
12.725	0
12.768	0
12.81	0
12.853	0
12.896	0
12.939	0
12.982	0
13.025	0
13.068	0
13.112	0
13.155	0
13.198	0
13.242	0
13.285	0
13.329	0
13.372	0
13.416	0
13.46	0
13.504	0
13.548	0
13.592	0
13.636	0
13.68	0
13.724	0
13.769	0
13.813	0
13.857	0
13.902	0
13.947	0
13.991	0
14.036	0
14.081	0
14.126	0
14.171	0
14.216	0
14.261	0
14.306	0
14.351	0
14.396	0
14.442	0
14.487	0
14.533	0
14.578	0
14.624	0
14.67	0
14.716	0
14.762	0
14.807	0
14.853	0
14.9	0
14.946	0
14.992	0
15.038	0
15.085	0
15.131	0
15.178	0
15.224	0
15.271	0
15.318	0
15.364	0
15.411	0
15.458	0
15.505	0
15.552	0
15.6	0
15.647	0
15.694	0
15.741	0
15.789	0
15.836	0
15.884	0
15.932	0
15.979	0
16.027	0
16.075	0
16.123	0
16.171	0
16.219	0
16.267	0
16.316	0
16.364	0
16.412	0
16.461	0
16.509	0
16.558	0
16.607	0
16.655	0
16.704	0
16.753	0
16.802	0
16.851	0
16.9	0
16.949	0
16.998	0
17.048	0
17.097	0
17.147	0
17.196	0
17.246	0
17.295	0
17.345	0
17.395	0
17.445	0
17.495	0
17.545	0
17.595	0
17.645	0
17.695	0
17.746	0
17.796	0
17.846	0
17.897	0
17.947	0
17.998	0
18.049	0
18.1	0
18.151	0
18.201	0
18.253	0
18.304	0
18.355	0
18.406	0
18.457	0
18.509	0
18.56	0
18.612	0
18.663	0
18.715	0
18.767	0
18.818	0
18.87	0
18.922	0
18.974	0
19.026	0
19.079	0
19.131	0
19.183	0
19.235	0
19.288	0
19.34	0
19.393	0
19.446	0
19.498	0
19.551	0
19.604	0
19.657	0
19.71	0
19.763	0
19.816	0
19.87	0
19.923	0
19.976	0
20.03	0
20.083	0
20.137	0
20.191	0
20.244	0
20.298	0
20.352	0
20.406	0
20.46	0
20.514	0
20.568	0
20.622	0
20.677	0
20.731	0
20.786	0
20.84	0
20.895	0
20.949	0
21.004	0
21.059	0
21.114	0
21.169	0
21.224	0
21.279	0
21.334	0
21.389	0
21.445	0
21.5	0
21.555	0
21.611	0
21.666	0
21.722	0
21.778	0
21.834	0
21.89	0
21.946	0
22.002	0
22.058	0
22.114	0
22.17	0
22.226	0
22.283	0
22.339	0
22.396	0
22.452	0
22.509	0
22.566	0
22.622	0
22.679	0
22.736	0
22.793	0
22.85	0
22.908	0
22.965	0
23.022	0
23.08	0
23.137	0
23.194	0
23.252	0
23.31	0
23.367	0
23.425	0
23.483	0
23.541	0
23.599	0
23.657	0
23.715	0
23.774	0
23.832	0
23.89	0
23.949	0
24.007	0
24.066	0
24.125	0
24.183	0
24.242	0
24.301	0
24.36	0
24.419	0
24.478	0
24.537	0
24.596	0
24.656	0
24.715	0
24.775	0
24.834	0
24.894	0
24.953	0
25.013	0
25.073	0
25.133	0
25.193	0
25.253	0
25.313	0
25.373	0
25.433	0
25.494	0
25.554	0
25.614	0
25.675	0
25.735	0
25.796	0
25.857	0
25.918	0
25.979	0
26.04	0
26.101	0
26.162	0
26.223	0
26.284	0
26.345	0
26.407	0
26.468	0
26.53	0
26.591	0
26.653	0
26.715	0
26.777	0
26.838	0
26.9	0
26.962	0
27.024	0
27.087	0
27.149	0
27.211	0
27.274	0
27.336	0
27.399	0
27.461	0
27.524	0
27.587	0
27.649	0
27.712	0
27.775	0
27.838	0
27.901	0
27.964	0
28.028	0
28.091	0
28.154	0
28.218	0
28.281	0
28.345	0
28.409	0
28.472	0
28.536	0
28.6	0
28.664	0
28.728	0
28.792	0
28.856	0
28.92	0
28.985	0
29.049	0
29.114	0
29.178	0
29.243	0
29.307	0
29.372	0
29.437	0
29.502	0
29.567	0
29.632	0
29.697	0
29.762	0
29.827	0
29.893	0
29.958	0
30.023	0
30.089	0
30.155	0
30.22	0
30.286	0
30.352	0
30.418	0
30.484	0
30.55	0
30.616	0
30.682	0
30.748	0
30.814	0
30.881	0
30.947	0
31.014	0
31.08	0
31.147	0
31.214	0
31.281	0
31.347	0
31.414	0
31.481	0
31.549	0
31.616	0
31.683	0
31.75	0
31.818	0
31.885	0
31.953	0
32.02	0
32.088	0
32.156	0
32.223	0
32.291	0
32.359	0
32.427	0
32.495	0
32.564	0
32.632	0
32.7	0
32.768	0
32.837	0
32.905	0
32.974	0
33.043	0
33.111	0
33.18	0
33.249	0
33.318	0
33.387	0
33.456	0
33.525	0
33.595	0
33.664	0
33.733	0
33.803	0
33.872	0
33.942	0
34.012	0
34.081	0
34.151	0
34.221	0
34.291	0
34.361	0
34.431	0
34.501	0
34.571	0
34.642	0
34.712	0
34.783	0
34.853	0
34.924	0
34.994	0
35.065	0
35.136	0
35.207	0
35.278	0
35.349	0
35.42	0
35.491	0
35.562	0
35.634	0
35.705	0
35.776	0
35.848	0
35.919	0
35.991	0
36.063	0
36.135	0
36.207	0
36.279	0
36.351	0
36.423	0
36.495	0
36.567	0
36.639	0
36.712	0
36.784	0
36.857	0
36.929	0
37.002	0
37.075	0
37.148	0
37.22	0
37.293	0
37.366	0
37.44	0
37.513	0
37.586	0
37.659	0
37.733	0
37.806	0
37.88	0
37.953	0
38.027	0
38.101	0
38.174	0
38.248	0
38.322	0
38.396	0
38.47	0
38.545	0
38.619	0
38.693	0
38.767	0
38.842	0
38.916	0
38.991	0
39.066	0
39.14	0
39.215	0
39.29	0
39.365	0
39.44	0
39.515	0
39.59	0
39.666	0
39.741	0
39.816	0
39.892	0
39.967	0
40.043	0
40.119	0
40.194	0
40.27	0
40.346	0
40.422	0
40.498	0
40.574	0
40.65	0
40.726	0
40.803	0
40.879	0
40.956	0
41.032	0
41.109	0
41.185	0
41.262	0
41.339	0
41.416	0
41.493	0
41.57	0
41.647	0
41.724	0
41.801	0
41.879	0
41.956	0
42.033	0
42.111	0
42.189	0
42.266	0
42.344	0
42.422	0
42.5	0
42.578	0
42.656	0
42.734	0
42.812	0
42.89	0
42.968	0
43.047	0
43.125	0
43.204	0
43.282	0
43.361	0
43.44	0
43.519	0
43.598	0
43.676	0
43.755	0
43.835	0
43.914	0
43.993	0
44.072	0
44.152	0
44.231	0
44.311	0
44.39	0
44.47	0
44.55	0
44.629	0
44.709	0
44.789	0
44.869	0
44.949	0
45.03	0
45.11	0
45.19	0
45.271	0
45.351	0
45.432	0
45.512	0
45.593	0
45.674	0
45.754	0
45.835	0
45.916	0
45.997	0
46.078	0
46.159	0
46.241	0
46.322	0
46.403	0
46.485	0
46.566	0
46.648	0
46.73	0
46.811	0
46.893	0
46.975	0
47.057	0
47.139	0
47.221	0
47.303	0
47.386	0
47.468	0
47.55	0
47.633	0
47.715	0
47.798	0
47.881	0
47.963	0
48.046	0
48.129	0
48.212	0
48.295	0
48.378	0
48.461	0
48.544	0
48.628	0
48.711	0
48.795	0
48.878	0
48.962	0
49.045	0
49.129	0
49.213	0
49.297	0
49.381	0
49.465	0
49.549	0
49.633	0
49.717	0
49.802	0
49.886	0
49.971	0
50.055	0
50.14	0
50.224	0
50.309	0
50.394	0
50.479	0
50.564	0
50.649	0
50.734	0
50.819	0
50.904	0
50.99	0
51.075	0
51.16	0
51.246	0
51.332	0
51.417	0
51.503	0
51.589	0
51.675	0
51.761	0
51.847	0
51.933	0
52.019	0
52.105	0
52.191	0
52.278	0
52.364	0
52.451	0
52.537	0
52.624	0
52.711	0
52.798	0
52.885	0
52.972	0
53.059	0
53.146	0
53.233	0
53.32	0
53.407	0
53.495	0
53.582	0
53.67	0
53.757	0
53.845	0
53.933	0
54.021	0
54.108	0
54.196	0
54.284	0
54.373	0
54.461	0
54.549	0
54.637	0
54.726	0
54.814	0
54.903	0
54.991	0
55.08	0
55.169	0
55.257	0
55.346	0
55.435	0
55.524	0
55.613	0
55.703	0
55.792	0
55.881	0
55.971	0
56.06	0
56.15	0
56.239	0
56.329	0
56.419	0
56.508	0
56.598	0
56.688	0
56.778	0
56.868	0
56.959	0
57.049	0
57.139	0
57.229	0
57.32	0
57.41	0
57.501	0
57.592	0
57.683	0
57.773	0
57.864	0
57.955	0
58.046	0
58.137	0
58.228	0
58.32	0
58.411	0
58.502	0
58.594	0
58.685	0
58.777	0
58.869	0
58.96	0
59.052	0
59.144	0
59.236	0
59.328	0
59.42	0
59.512	0
59.605	0
59.697	0
59.789	0
59.882	0
59.974	0
60.067	0
60.16	0
60.252	0
60.345	0
60.438	0
60.531	0
60.624	0
60.717	0
60.81	0
60.904	0
60.997	0
61.09	0
61.184	0
61.277	0
61.371	0
61.465	0
61.558	0
61.652	0
61.746	0
61.84	0
61.934	0
62.028	0
62.122	0
62.217	0
62.311	0
62.405	0
62.5	0
62.594	0
62.689	0
62.784	0
62.878	0
62.973	0
63.068	0
63.163	0
63.258	0
63.353	0
63.448	0
63.543	0
63.639	0
63.734	0
63.83	0
63.925	0
64.021	1
64.116	1
64.212	1
64.308	1
64.404	2
64.5	2
64.596	2
64.692	2
64.788	3
64.884	3
64.981	3
65.077	3
65.174	4
65.27	4
65.367	4
65.463	4
65.56	4
65.657	4
65.754	4
65.851	4
65.948	4
66.045	4
66.142	4
66.239	4
66.337	3
66.434	3
66.532	3
66.629	3
66.727	3
66.824	3
66.922	3
67.02	3
67.118	3
67.216	3
67.314	3
67.412	2
67.51	2
67.608	2
67.707	2
67.805	2
67.904	2
68.002	2
68.101	2
68.199	1
68.298	1
68.397	1
68.496	1
68.595	1
68.694	1
68.793	1
68.892	1
68.991	1
69.091	0
69.19	0
69.29	0
69.389	0
69.489	0
69.588	0
69.688	0
69.788	0
69.888	0
69.988	0
70.088	0
70.188	0
70.288	0
70.388	0
70.489	0
70.589	0
70.69	0
70.79	0
70.891	0
70.991	0
71.092	0
71.193	0
71.294	0
71.395	0
71.496	0
71.597	0
71.698	0
71.799	0
71.901	0
72.002	0
72.104	0
72.205	0
72.307	0
72.408	0
72.51	0
72.612	0
72.714	0
72.816	0
72.918	0
73.02	0
73.122	0
73.224	0
73.327	0
73.429	0
73.532	0
73.634	0
73.737	0
73.839	0
73.942	0
74.045	0
74.148	0
74.251	0
74.354	0
74.457	0
74.56	0
74.663	0
74.767	0
74.87	0
74.974	0
75.077	0
75.181	0
75.284	0
75.388	0
75.492	0
75.596	0
75.7	0
75.804	0
75.908	0
76.012	0
76.116	0
76.221	0
76.325	0
76.43	0
76.534	0
76.639	0
76.743	0
76.848	0
76.953	0
77.058	0
77.163	0
77.268	1
77.373	1
77.478	1
77.583	2
77.689	2
77.794	3
77.9	3
78.005	4
78.111	4
78.216	4
78.322	5
78.428	5
78.534	5
78.64	5
78.746	5
78.852	5
78.958	5
79.064	6
79.171	6
79.277	6
79.384	7
79.49	8
79.597	9
79.704	10
79.81	11
79.917	12
80.024	13
80.131	15
80.238	16
80.345	18
80.452	19
80.56	21
80.667	22
80.774	24
80.882	24
80.989	24
81.097	24
81.205	23
81.312	21
81.42	20
81.528	18
81.636	16
81.744	14
81.852	13
81.96	11
82.069	9
82.177	8
82.285	7
82.394	6
82.502	5
82.611	5
82.72	5
82.828	5
82.937	6
83.046	7
83.155	8
83.264	9
83.373	10
83.482	11
83.592	13
83.701	14
83.81	15
83.92	15
84.029	15
84.139	15
84.249	14
84.358	13
84.468	12
84.578	11
84.688	10
84.798	9
84.908	9
85.018	8
85.129	7
85.239	6
85.349	6
85.46	5
85.57	5
85.681	5
85.792	4
85.903	4
86.013	4
86.124	4
86.235	4
86.346	4
86.457	4
86.569	4
86.68	4
86.791	4
86.903	3
87.014	3
87.126	3
87.237	2
87.349	2
87.461	2
87.572	1
87.684	1
87.796	1
87.908	1
88.021	0
88.133	0
88.245	0
88.357	0
88.47	0
88.582	1
88.695	1
88.807	1
88.92	1
89.033	1
89.146	1
89.258	1
89.371	1
89.484	1
89.598	1
89.711	1
89.824	1
89.937	1
90.051	1
90.164	1
90.278	1
90.391	1
90.505	1
90.619	1
90.733	1
90.847	1
90.961	1
91.075	1
91.189	1
91.303	1
91.417	1
91.532	1
91.646	1
91.76	1
91.875	1
91.99	2
92.104	2
92.219	2
92.334	2
92.449	2
92.564	2
92.679	2
92.794	2
92.909	2
93.024	1
93.14	1
93.255	1
93.371	1
93.486	1
93.602	1
93.717	1
93.833	1
93.949	1
94.065	0
94.181	0
94.297	0
94.413	1
94.529	1
94.645	1
94.762	1
94.878	1
94.995	1
95.111	2
95.228	2
95.345	2
95.461	2
95.578	2
95.695	2
95.812	2
95.929	2
96.046	2
96.163	2
96.281	2
96.398	2
96.515	2
96.633	2
96.75	2
96.868	1
96.986	1
97.103	1
97.221	1
97.339	1
97.457	1
97.575	1
97.693	1
97.812	0
97.93	0
98.048	0
98.167	1
98.285	1
98.404	1
98.522	1
98.641	1
98.76	1
98.878	1
98.997	1
99.116	1
99.235	1
99.354	1
99.474	1
99.593	1
99.712	0
99.832	0
99.951	0
100.071	0
100.19	0
100.31	0
100.43	0
100.55	0
100.67	0
100.79	0
100.91	0
101.03	0
101.15	0
101.27	0
101.39	0
101.511	0
101.631	0
101.752	0
101.873	0
101.993	0
102.114	0
102.235	0
102.356	0
102.477	0
102.598	0
102.719	0
102.84	0
102.961	0
103.083	0
103.204	0
103.326	0
103.447	0
103.569	0
103.69	0
103.812	0
103.934	0
104.056	0
104.178	1
104.3	1
104.422	1
104.544	1
104.667	1
104.789	1
104.911	1
105.034	1
105.156	2
105.279	2
105.402	2
105.524	2
105.647	3
105.77	3
105.893	3
106.016	4
106.139	4
106.262	4
106.386	4
106.509	4
106.633	5
106.756	5
106.88	4
107.003	4
107.127	4
107.251	4
107.374	3
107.498	3
107.622	3
107.746	2
107.871	2
107.995	1
108.119	1
108.243	1
108.368	1
108.492	1
108.617	1
108.741	1
108.866	1
108.991	2
109.116	2
109.241	3
109.366	4
109.491	4
109.616	5
109.741	6
109.866	7
109.992	8
110.117	9
110.242	10
110.368	11
110.494	12
110.619	13
110.745	14
110.871	15
110.997	17
111.123	18
111.249	19
111.375	20
111.501	22
111.628	23
111.754	25
111.88	26
112.007	28
112.133	29
112.26	31
112.387	32
112.513	34
112.64	35
112.767	36
112.894	37
113.021	38
113.148	39
113.276	39
113.403	39
113.53	38
113.658	37
113.785	36
113.913	35
114.04	33
114.168	31
114.296	28
114.424	25
114.551	22
114.679	20
114.807	17
114.936	15
115.064	14
115.192	13
115.32	13
115.449	13
115.577	14
115.706	17
115.834	20
115.963	24
116.092	28
116.221	33
116.35	39
116.479	45
116.608	51
116.737	57
116.866	62
116.995	68
117.125	73
117.254	77
117.384	80
117.513	82
117.643	82
117.772	81
117.902	79
118.032	76
118.162	72
118.292	67
118.422	61
118.552	55
118.682	49
118.813	43
118.943	37
119.073	31
119.204	25
119.334	20
119.465	15
119.596	11
119.727	7
119.857	4
119.988	2
120.119	0
120.25	-1
120.382	-1
120.513	-2
120.644	-1
120.775	-1
120.907	0
121.038	0
121.17	1
121.301	2
121.433	2
121.565	3
121.697	3
121.829	3
121.961	4
122.093	4
122.225	5
122.357	5
122.489	6
122.622	6
122.754	6
122.887	7
123.019	7
123.152	7
123.284	7
123.417	7
123.55	7
123.683	7
123.816	7
123.949	6
124.082	6
124.215	5
124.349	4
124.482	4
124.615	3
124.749	2
124.882	2
125.016	1
125.15	1
125.284	1
125.417	1
125.551	2
125.685	2
125.819	3
125.954	4
126.088	5
126.222	6
126.356	7
126.491	8
126.625	10
126.76	11
126.894	12
127.029	13
127.164	14
127.299	15
127.434	15
127.569	15
127.704	15
127.839	15
127.974	14
128.109	13
128.245	12
128.38	11
128.516	10
128.651	9
128.787	8
128.923	7
129.058	6
129.194	5
129.33	4
129.466	4
129.602	3
129.738	3
129.875	2
130.011	2
130.147	2
130.284	2
130.42	2
130.557	2
130.693	2
130.83	2
130.967	2
131.104	2
131.241	2
131.378	2
131.515	1
131.652	1
131.789	1
131.926	1
132.064	1
132.201	1
132.338	1
132.476	1
132.614	1
132.751	1
132.889	1
133.027	1
133.165	1
133.303	1
133.441	1
133.579	1
133.717	2
133.856	2
133.994	2
134.132	2
134.271	2
134.409	1
134.548	1
134.687	0
134.826	0
134.964	-1
135.103	-2
135.242	-2
135.381	-1
135.521	1
135.66	5
135.799	11
135.938	19
136.078	29
136.217	43
136.357	59
136.497	77
136.636	98
136.776	121
136.916	146
137.056	173
137.196	203
137.336	236
137.476	270
137.616	307
137.757	345
137.897	384
138.037	425
138.178	465
138.318	505
138.459	544
138.6	581
138.741	615
138.881	647
139.022	675
139.163	701
139.304	722
139.446	740
139.587	755
139.728	765
139.869	771
140.011	773
140.152	769
140.294	760
140.435	745
140.577	725
140.719	698
140.861	666
141.003	630
141.145	591
141.287	549
141.429	505
141.571	461
141.713	416
141.856	372
141.998	329
142.141	287
142.283	247
142.426	209
142.569	174
[truncated: 7,148 more rows]
