# Supplementary material for: Polymer-coated carbon nanotube hybrids with functional peptides for gene delivery into plant mitochondria
Source: Nat Commun. 2022 May 16;13:2417. doi: 10.1038/s41467-022-30185-y (PMC9110379; doi:10.1038/s41467-022-30185-y)
Supplement: Supplementary file 8 — Supplementary Data 5 [file 41467_2022_30185_MOESM8_ESM.xlsx]

## Sheet: Sheet1
0	1
0	3
0	-1
0	3
0	3
0	1
0	-1
0	2
0	2
0	1
0	2
0	2
0	0
0	1
0	1
0	1
0	3
0	0
0	1
0	3
0	1
0	3
0	4
0	2
0	1
0	4
0	1
0	0
0	3
0	1
0	0
0	3
0	0
0	2
0	3
0	0
0	2
0	2
0	0
0	0
0	1
0	3
0	1
0	3
0	0
0	0
0	0
0	1
0	3
0	4
0	3
0	1
0	2
0	-1
0	1
0	2
0	1
0	-1
0	2
0	3
0	-1
0	0
0	0
0	2
0	1
0	2
0	2
0	0
0	0
0	1
0	4
0	0
0	2
0	-1
0	-1
0	-1
0	3
0	-1
0	2
0	3
0	-1
0	0
0	2
0	0
0	1
0	4
0	3
0	1
0	1
0	0
0	1
0	3
0	3
0	-1
0.001	4
0.001	1
0.001	2
0.001	0
0.001	0
0.001	2
0.001	-1
0.001	0
0.001	1
0.001	1
0.001	2
0.001	0
0.001	1
0.001	0
0.001	1
0.001	-1
0.001	2
0.001	1
0.001	0
0.001	0
0.001	-1
0.001	2
0.001	2
0.001	0
0.001	3
0.001	4
0.001	1
0.001	1
0.001	1
0.001	1
0.001	-1
0.001	2
0.001	-1
0.001	1
0.001	2
0.001	0
0.001	0
0.001	1
0.001	-1
0.001	0
0.001	1
0.001	0
0.001	1
0.001	1
0.001	0
0.001	2
0.001	0
0.001	2
0.001	1
0.001	4
0.001	0
0.001	3
0.001	2
0.001	-1
0.001	0
0.002	1
0.002	0
0.002	3
0.002	1
0.002	2
0.002	1
0.002	2
0.002	3
0.002	0
0.002	1
0.002	1
0.002	3
0.002	2
0.002	1
0.002	3
0.002	1
0.002	2
0.002	0
0.002	2
0.002	0
0.002	1
0.002	-1
0.002	2
0.002	1
0.002	-1
0.002	1
0.002	2
0.002	-1
0.002	-1
0.002	-1
0.002	4
0.002	-1
0.002	-1
0.002	1
0.002	2
0.002	4
0.002	1
0.002	0
0.003	5
0.003	3
0.003	-1
0.003	2
0.003	0
0.003	1
0.003	-1
0.003	3
0.003	1
0.003	0
0.003	1
0.003	1
0.003	-1
0.003	-1
0.003	0
0.003	2
0.003	1
0.003	0
0.003	1
0.003	3
0.003	1
0.003	1
0.003	1
0.003	0
0.003	2
0.003	1
0.003	1
0.003	2
0.003	3
0.003	2
0.004	2
0.004	1
0.004	1
0.004	4
0.004	1
0.004	4
0.004	5
0.004	2
0.004	2
0.004	2
0.004	2
0.004	2
0.004	4
0.004	2
0.004	1
0.004	3
0.004	2
0.004	-1
0.004	0
0.004	-1
0.004	1
0.004	1
0.004	2
0.004	2
0.004	2
0.004	3
0.004	0
0.005	2
0.005	2
0.005	4
0.005	1
0.005	3
0.005	2
0.005	2
0.005	2
0.005	1
0.005	2
0.005	-1
0.005	2
0.005	2
0.005	2
0.005	0
0.005	1
0.005	-1
0.005	1
0.005	2
0.005	2
0.005	2
0.005	2
0.005	2
0.005	0
0.006	2
0.006	1
0.006	2
0.006	2
0.006	0
0.006	-1
0.006	4
0.006	0
0.006	0
0.006	1
0.006	1
0.006	0
0.006	2
0.006	4
0.006	1
0.006	1
0.006	2
0.006	0
0.006	0
0.006	2
0.006	1
0.007	4
0.007	2
0.007	6
0.007	4
0.007	1
0.007	-1
0.007	3
0.007	2
0.007	0
0.007	4
0.007	4
0.007	2
0.007	2
0.007	0
0.007	2
0.007	3
0.007	1
0.007	-1
0.007	2
0.007	1
0.008	2
0.008	2
0.008	1
0.008	0
0.008	0
0.008	1
0.008	3
0.008	2
0.008	0
0.008	1
0.008	2
0.008	0
0.008	-1
0.008	4
0.008	-1
0.008	1
0.008	0
0.008	-1
0.008	1
0.009	5
0.009	0
0.009	3
0.009	0
0.009	3
0.009	1
0.009	4
0.009	1
0.009	2
0.009	0
0.009	4
0.009	3
0.009	2
0.009	1
0.009	-1
0.009	0
0.009	0
0.009	1
0.01	1
0.01	-1
0.01	0
0.01	3
0.01	3
0.01	-1
0.01	1
0.01	1
0.01	2
0.01	4
0.01	0
0.01	2
0.01	1
0.01	0
0.01	2
0.01	3
0.011	3
0.011	3
0.011	3
0.011	3
0.011	-1
0.011	3
0.011	1
0.011	2
0.011	2
0.011	1
0.011	1
0.011	1
0.011	3
0.011	0
0.011	3
0.011	0
0.012	3
0.012	3
0.012	0
0.012	0
0.012	3
0.012	0
0.012	0
0.012	3
0.012	1
0.012	0
0.012	2
0.012	-1
0.012	0
0.012	3
0.012	1
0.012	3
0.013	1
0.013	-1
0.013	0
0.013	3
0.013	3
0.013	1
0.013	2
0.013	2
0.013	2
0.013	2
0.013	1
0.013	3
0.013	2
0.013	1
0.014	3
0.014	0
0.014	4
0.014	0
0.014	0
0.014	3
0.014	1
0.014	1
0.014	1
0.014	3
0.014	0
0.014	-1
0.014	1
0.014	0
0.015	2
0.015	0
0.015	2
0.015	-1
0.015	1
0.015	-1
0.015	1
0.015	0
0.015	3
0.015	0
0.015	3
0.015	1
0.015	5
0.015	0
0.016	1
0.016	0
0.016	3
0.016	1
0.016	2
0.016	1
0.016	3
0.016	1
0.016	2
0.016	2
0.016	3
0.016	4
0.016	2
0.017	0
0.017	0
0.017	3
0.017	2
0.017	0
0.017	0
0.017	1
0.017	1
0.017	3
0.017	1
0.017	1
0.017	3
0.017	2
0.018	0
0.018	1
0.018	3
0.018	1
0.018	3
0.018	-1
0.018	2
0.018	1
0.018	0
0.018	1
0.018	7
0.018	6
0.018	2
0.019	0
0.019	1
0.019	2
0.019	0
0.019	3
0.019	0
0.019	4
0.019	4
0.019	0
0.019	2
0.019	2
0.019	0
0.02	4
0.02	6
0.02	2
0.02	4
0.02	3
0.02	-1
0.02	2
0.02	1
0.02	-1
0.02	1
0.02	2
0.02	3
0.021	2
0.021	-1
0.021	0
0.021	-1
0.021	2
0.021	-1
0.021	3
0.021	1
0.021	0
0.021	3
0.021	1
0.022	0
0.022	1
0.022	3
0.022	-1
0.022	2
0.022	-1
0.022	1
0.022	2
0.022	2
0.022	0
0.022	1
0.022	3
0.023	-1
0.023	-1
0.023	0
0.023	0
0.023	4
0.023	-1
0.023	2
0.023	3
0.023	2
0.023	1
0.023	0
0.024	2
0.024	3
0.024	2
0.024	2
0.024	0
0.024	1
0.024	-1
0.024	0
0.024	3
0.024	2
0.025	1
0.025	2
0.025	2
0.025	3
0.025	1
0.025	0
0.025	1
0.025	4
0.025	2
0.025	1
0.025	-1
0.026	1
0.026	1
0.026	0
0.026	0
0.026	2
0.026	2
0.026	2
0.026	1
0.026	3
0.026	1
0.027	1
0.027	4
0.027	3
0.027	1
0.027	0
0.027	0
0.027	0
0.027	4
0.027	2
0.027	3
0.027	2
0.028	1
0.028	-1
0.028	2
0.028	0
0.028	-1
0.028	1
0.028	1
0.028	0
0.028	0
0.028	-1
0.029	0
0.029	3
0.029	5
0.029	1
0.029	1
0.029	1
0.029	3
0.029	0
0.029	0
0.03	4
0.03	3
0.03	1
0.03	0
0.03	2
0.03	0
0.03	0
0.03	3
0.03	0
0.03	1
0.031	0
0.031	2
0.031	1
0.031	1
0.031	1
0.031	5
0.031	4
0.031	1
0.031	1
0.031	-1
0.032	2
0.032	3
0.032	2
0.032	4
0.032	1
0.032	1
0.032	1
0.032	2
0.032	0
0.033	1
0.033	3
0.033	4
0.033	1
0.033	3
0.033	0
0.033	0
0.033	2
0.033	2
0.034	0
0.034	1
0.034	1
0.034	-1
0.034	0
0.034	1
0.034	0
0.034	0
0.034	3
0.035	1
0.035	0
0.035	2
0.035	1
0.035	1
0.035	4
0.035	2
0.035	1
0.035	2
0.036	1
0.036	4
0.036	2
0.036	0
0.036	2
0.036	0
0.036	5
0.036	1
0.036	4
0.037	0
0.037	0
0.037	0
0.037	1
0.037	0
0.037	4
0.037	2
0.037	1
0.037	1
0.038	1
0.038	1
0.038	2
0.038	2
0.038	2
0.038	2
0.038	1
0.038	0
0.039	2
0.039	0
0.039	2
0.039	2
0.039	0
0.039	0
0.039	2
0.039	0
0.039	0
0.04	2
0.04	5
0.04	0
0.04	1
0.04	1
0.04	2
0.04	-1
0.04	3
0.041	1
0.041	5
0.041	4
0.041	1
0.041	4
0.041	1
0.041	1
0.041	3
0.042	3
0.042	1
0.042	2
0.042	2
0.042	4
0.042	1
0.042	1
0.042	1
0.042	1
0.043	-1
0.043	-1
0.043	2
0.043	1
0.043	1
0.043	2
0.043	-1
0.043	0
0.044	3
0.044	3
0.044	1
0.044	3
0.044	1
0.044	2
0.044	3
0.044	-1
0.045	3
0.045	0
0.045	1
0.045	2
0.045	1
0.045	3
0.045	-1
0.046	2
0.046	2
0.046	3
0.046	1
0.046	1
0.046	2
0.046	3
0.046	-1
0.047	0
0.047	2
0.047	2
0.047	4
0.047	4
0.047	1
0.047	-1
0.047	0
0.048	2
0.048	-1
0.048	2
0.048	-1
0.048	0
0.048	1
0.048	3
0.048	1
0.049	3
0.049	0
0.049	1
0.049	2
0.049	3
0.049	6
0.049	-1
0.05	5
0.05	0
0.05	4
0.05	1
0.05	0
0.05	5
0.05	3
0.05	1
0.051	3
0.051	3
0.051	1
0.051	3
0.051	-1
0.051	1
0.051	5
0.052	0
0.052	2
0.052	0
0.052	2
0.052	1
0.052	0
0.052	2
0.053	0
0.053	4
0.053	0
0.053	1
0.053	1
0.053	3
0.053	1
0.053	3
0.054	2
0.054	1
0.054	1
0.054	1
0.054	2
0.054	2
0.054	0
0.055	2
0.055	2
0.055	0
0.055	1
0.055	1
0.055	2
0.055	2
0.056	3
0.056	1
0.056	1
0.056	5
0.056	2
0.056	0
0.056	3
0.057	1
0.057	1
0.057	1
0.057	3
0.057	0
0.057	2
0.057	-1
0.058	1
0.058	2
0.058	0
0.058	1
0.058	2
0.058	2
0.058	3
0.059	1
0.059	4
0.059	-1
0.059	2
0.059	1
0.059	2
0.059	0
0.06	6
0.06	-1
0.06	1
0.06	3
0.06	2
0.06	0
0.06	2
0.061	-1
0.061	4
0.061	3
0.061	2
0.061	4
0.061	2
0.061	1
0.062	0
0.062	2
0.062	0
0.062	2
0.062	0
0.062	1
0.063	1
0.063	2
0.063	1
0.063	0
0.063	0
0.063	0
0.063	2
0.064	1
0.064	4
0.064	2
0.064	-1
0.064	-1
0.064	4
0.064	1
0.065	2
0.065	3
0.065	2
0.065	0
0.065	4
0.065	4
0.066	1
0.066	3
0.066	6
0.066	0
0.066	3
0.066	0
0.066	1
0.067	0
0.067	2
0.067	-1
0.067	2
0.067	1
0.067	-1
0.068	2
0.068	0
0.068	3
0.068	0
0.068	1
0.068	0
0.068	0
0.069	0
0.069	0
0.069	3
0.069	1
0.069	-1
0.069	1
0.07	2
0.07	1
0.07	-1
0.07	4
0.07	1
0.07	4
0.071	3
0.071	0
0.071	1
0.071	1
0.071	-1
0.071	2
0.071	1
0.072	0
0.072	0
0.072	0
0.072	1
0.072	0
0.072	0
0.073	-1
0.073	-1
0.073	0
0.073	1
0.073	1
0.073	1
0.074	2
0.074	6
0.074	-1
0.074	0
0.074	2
0.074	2
0.075	0
0.075	2
0.075	-1
0.075	2
0.075	3
0.075	-1
0.076	-1
0.076	1
0.076	0
0.076	0
0.076	1
0.076	-1
0.077	-1
0.077	0
0.077	1
0.077	3
0.077	1
0.077	2
0.078	3
0.078	3
0.078	3
0.078	2
0.078	2
0.078	0
0.079	3
0.079	3
0.079	2
0.079	-1
0.079	1
0.079	2
0.08	-1
0.08	4
0.08	0
0.08	0
0.08	0
0.08	0
0.081	2
0.081	1
0.081	2
0.081	3
0.081	4
0.081	-1
0.082	1
0.082	1
0.082	2
0.082	1
0.082	1
0.082	1
0.083	1
0.083	1
0.083	1
0.083	2
0.083	2
0.083	3
0.084	0
0.084	1
0.084	3
0.084	1
0.084	3
0.084	0
0.085	0
0.085	1
0.085	1
0.085	-1
0.085	3
0.086	3
0.086	0
0.086	4
0.086	2
0.086	1
0.086	1
0.087	0
0.087	1
0.087	1
0.087	3
0.087	1
0.087	1
0.088	2
0.088	4
0.088	6
0.088	3
0.088	1
0.089	0
0.089	0
0.089	0
0.089	0
0.089	2
0.089	-1
0.09	4
0.09	1
0.09	0
0.09	1
0.09	1
0.091	0
0.091	2
0.091	3
0.091	0
0.091	7
0.091	4
0.092	1
0.092	4
0.092	3
0.092	0
0.092	3
0.092	1
0.093	4
0.093	1
0.093	1
0.093	-1
0.093	0
0.094	2
0.094	1
0.094	4
0.094	3
0.094	-1
0.095	1
0.095	0
0.095	1
0.095	1
0.095	3
0.095	2
0.096	3
0.096	2
0.096	-1
0.096	1
0.096	3
0.097	-1
0.097	3
0.097	1
0.097	2
0.097	1
0.097	4
0.098	0
0.098	3
0.098	1
0.098	2
0.098	2
0.099	1
0.099	0
0.099	1
0.099	3
0.099	-1
0.1	0
0.1	2
0.1	4
0.1	1
0.1	4
0.1	1
0.101	2
0.101	1
0.101	0
0.101	-1
0.101	-1
0.102	1
0.102	5
0.102	0
0.102	0
0.102	5
0.103	0
0.103	-1
0.103	1
0.103	1
0.103	1
0.104	2
0.104	0
0.104	0
0.104	4
0.104	0
0.104	1
0.105	2
0.105	0
0.105	1
0.105	3
0.105	0
0.106	1
0.106	3
0.106	2
0.106	1
0.106	3
0.107	0
0.107	0
0.107	2
0.107	0
0.107	1
0.108	1
0.108	3
0.108	0
0.108	2
0.108	2
0.109	2
0.109	3
0.109	0
0.109	2
0.109	3
0.11	1
0.11	1
0.11	1
0.11	3
0.11	1
0.111	1
0.111	1
0.111	2
0.111	3
0.111	3
0.112	1
0.112	1
0.112	1
0.112	4
0.112	2
0.113	3
0.113	1
0.113	3
0.113	5
0.113	2
0.114	3
0.114	1
0.114	1
0.114	4
0.114	0
0.115	0
0.115	2
0.115	0
0.115	1
0.115	1
0.116	1
0.116	1
0.116	3
0.116	2
0.116	2
0.117	1
0.117	2
0.117	2
0.117	2
0.117	2
0.118	-1
0.118	4
0.118	2
0.118	1
0.118	0
0.119	2
0.119	0
0.119	0
0.119	1
0.119	2
0.12	1
0.12	1
0.12	2
0.12	0
0.121	1
0.121	-1
0.121	2
0.121	4
0.121	-1
0.122	3
0.122	1
0.122	2
0.122	2
0.122	2
0.123	1
0.123	3
0.123	1
0.123	1
0.123	2
0.124	1
0.124	0
0.124	2
0.124	0
0.124	3
0.125	3
0.125	1
0.125	-1
0.125	2
0.126	3
0.126	1
0.126	2
0.126	0
0.126	1
0.127	2
0.127	2
0.127	4
0.127	1
0.127	0
0.128	1
0.128	0
0.128	1
0.128	2
0.129	2
0.129	3
0.129	0
0.129	2
0.129	0
0.13	0
0.13	2
0.13	0
0.13	2
0.13	1
0.131	3
0.131	1
0.131	2
0.131	1
0.132	4
0.132	3
0.132	-1
0.132	2
0.132	7
0.133	3
0.133	2
0.133	0
0.133	2
0.133	1
0.134	2
0.134	-1
0.134	2
0.134	3
0.135	3
0.135	1
0.135	1
0.135	1
0.135	-1
0.136	0
0.136	4
0.136	2
0.136	3
0.137	0
0.137	1
0.137	6
0.137	1
0.137	-1
0.138	2
0.138	0
0.138	4
0.138	1
0.139	1
0.139	0
0.139	2
0.139	4
0.139	-1
0.14	1
0.14	0
0.14	1
0.14	-1
0.141	0
0.141	2
0.141	2
0.141	0
0.141	2
0.142	-1
0.142	4
0.142	1
0.142	2
0.143	1
0.143	3
0.143	2
0.143	1
0.143	0
0.144	3
0.144	1
0.144	2
0.144	1
0.145	1
0.145	2
0.145	-1
0.145	5
0.146	4
0.146	1
0.146	-1
0.146	5
0.146	0
0.147	1
0.147	2
0.147	5
0.147	1
0.148	2
0.148	3
0.148	1
0.148	1
0.149	5
0.149	1
0.149	-1
0.149	0
0.149	1
0.15	0
0.15	3
0.15	0
0.15	-1
0.151	1
0.151	1
0.151	-1
0.151	3
0.152	3
0.152	1
0.152	5
0.152	0
0.152	2
0.153	2
0.153	2
0.153	-1
0.153	4
0.154	4
0.154	0
0.154	4
0.154	3
0.155	5
0.155	2
0.155	4
0.155	1
0.155	2
0.156	-1
0.156	1
0.156	3
0.156	5
0.157	2
0.157	0
0.157	4
0.157	1
0.158	6
0.158	0
0.158	0
0.158	1
0.159	0
0.159	2
0.159	2
0.159	6
0.16	2
0.16	2
0.16	0
0.16	2
0.16	1
0.161	2
0.161	0
0.161	2
0.161	2
0.162	0
0.162	0
0.162	1
0.162	0
0.163	0
0.163	0
0.163	0
0.163	0
0.164	1
0.164	1
0.164	5
0.164	1
0.165	1
0.165	2
0.165	1
0.165	1
0.166	4
0.166	0
0.166	2
0.166	3
0.167	1
0.167	1
0.167	3
0.167	4
0.168	0
0.168	2
0.168	2
0.168	1
0.168	-1
0.169	2
0.169	1
0.169	1
0.169	1
0.17	1
0.17	2
0.17	2
0.17	1
0.171	0
0.171	2
0.171	1
0.171	3
0.172	8
0.172	0
0.172	2
0.172	0
0.173	2
0.173	1
0.173	1
0.173	1
0.174	2
0.174	2
0.174	0
0.174	3
0.175	0
0.175	3
0.175	1
0.175	2
0.176	2
0.176	2
0.176	2
0.176	1
0.177	2
0.177	1
0.177	-1
0.177	3
0.178	0
0.178	2
0.178	3
0.178	1
0.179	0
0.179	5
0.179	5
0.179	1
0.18	0
0.18	4
0.18	0
0.18	2
0.181	0
0.181	1
0.181	5
0.181	0
0.182	0
0.182	1
0.182	2
0.182	-1
0.183	3
0.183	2
0.183	3
0.184	6
0.184	2
0.184	1
0.184	5
0.185	5
0.185	1
0.185	0
0.185	0
0.186	0
0.186	5
0.186	3
0.186	0
0.187	6
0.187	0
0.187	2
0.187	3
0.188	2
0.188	0
0.188	6
0.188	0
0.189	3
0.189	2
0.189	1
0.189	1
0.19	-1
0.19	2
0.19	1
0.19	4
0.191	1
0.191	1
0.191	-1
0.192	2
0.192	1
0.192	1
0.192	-1
0.193	-1
0.193	3
0.193	0
0.193	0
0.194	3
0.194	1
0.194	2
0.194	1
0.195	1
0.195	2
0.195	0
0.195	3
0.196	3
0.196	2
0.196	-1
0.197	-1
0.197	3
0.197	0
0.197	0
0.198	6
0.198	0
0.198	2
0.198	6
0.199	1
0.199	0
0.199	2
0.199	1
0.2	0
0.2	1
0.2	-1
0.201	0
0.201	1
0.201	-1
0.201	3
0.202	2
0.202	1
0.202	2
0.202	2
0.203	0
0.203	1
0.203	2
0.203	1
0.204	2
0.204	2
0.204	0
0.205	2
0.205	3
0.205	2
0.205	2
0.206	1
0.206	1
0.206	0
0.206	2
0.207	0
0.207	0
0.207	0
0.208	2
0.208	0
0.208	2
0.208	3
0.209	-1
0.209	0
0.209	3
0.209	1
0.21	1
0.21	0
0.21	-1
0.211	2
0.211	2
0.211	2
0.211	0
0.212	1
0.212	3
0.212	1
0.212	2
0.213	1
0.213	3
0.213	0
0.214	3
0.214	2
0.214	0
0.214	1
0.215	3
0.215	4
0.215	2
0.216	1
0.216	-1
0.216	3
0.216	2
0.217	4
0.217	0
0.217	-1
0.217	-1
0.218	1
0.218	3
0.218	4
0.219	0
0.219	0
0.219	3
0.219	1
0.22	3
0.22	2
0.22	0
0.221	2
0.221	2
0.221	5
0.221	0
0.222	1
0.222	0
0.222	2
0.223	2
0.223	0
0.223	5
0.223	0
0.224	2
0.224	3
0.224	2
0.224	1
0.225	-1
0.225	2
0.225	3
0.226	1
0.226	2
0.226	-1
0.226	1
0.227	1
0.227	1
0.227	1
0.228	4
0.228	2
0.228	1
0.228	0
0.229	2
0.229	6
0.229	0
0.23	4
0.23	2
0.23	1
0.23	4
0.231	3
0.231	1
0.231	-1
0.232	-1
0.232	1
0.232	0
0.232	2
0.233	2
0.233	0
0.233	3
0.234	2
0.234	2
0.234	3
0.234	4
0.235	-1
0.235	3
0.235	3
0.236	0
0.236	2
0.236	2
0.237	1
0.237	1
0.237	4
0.237	3
0.238	4
0.238	5
0.238	0
0.239	3
0.239	1
0.239	1
0.239	1
0.24	5
0.24	1
0.24	5
0.241	-1
0.241	1
0.241	0
0.241	2
0.242	2
0.242	2
0.242	-1
0.243	1
0.243	0
0.243	1
0.244	-1
0.244	3
0.244	3
0.244	0
0.245	-1
0.245	0
0.245	-1
0.246	0
0.246	0
0.246	1
0.247	2
0.247	1
0.247	3
0.247	1
0.248	0
0.248	1
0.248	2
0.249	2
0.249	2
0.249	2
0.249	1
0.25	7
0.25	3
0.25	3
0.251	2
0.251	2
0.251	1
0.252	0
0.252	1
0.252	2
0.252	2
0.253	3
0.253	2
0.253	1
0.254	3
0.254	1
0.254	3
0.255	2
0.255	2
0.255	0
0.255	8
0.256	-1
0.256	4
0.256	2
0.257	0
0.257	0
0.257	4
0.258	2
0.258	2
0.258	1
0.259	1
0.259	1
0.259	2
0.259	0
0.26	1
0.26	2
0.26	2
0.261	-1
0.261	3
0.261	0
0.262	1
0.262	2
0.262	0
0.262	3
0.263	4
0.263	1
0.263	1
0.264	1
0.264	2
0.264	-1
0.265	3
0.265	0
0.265	0
0.266	0
0.266	1
0.266	-1
0.266	0
0.267	1
0.267	4
0.267	1
0.268	1
0.268	0
0.268	2
0.269	-1
0.269	2
0.269	2
0.27	2
0.27	5
0.27	1
0.27	-1
0.271	0
0.271	6
0.271	2
0.272	-1
0.272	3
0.272	0
0.273	0
0.273	2
0.273	1
0.274	0
0.274	2
0.274	4
0.275	0
0.275	-1
0.275	4
0.275	0
0.276	5
0.276	3
0.276	-1
0.277	-1
0.277	4
0.277	1
0.278	1
0.278	1
0.278	1
0.279	3
0.279	-1
0.279	0
0.28	2
0.28	1
0.28	1
0.281	4
0.281	-1
0.281	0
0.281	3
0.282	5
0.282	0
0.282	0
0.283	1
0.283	2
0.283	3
0.284	-1
0.284	-1
0.284	2
0.285	-1
0.285	1
0.285	2
0.286	1
0.286	2
0.286	3
0.287	2
0.287	3
0.287	-1
0.288	2
0.288	4
0.288	0
0.288	1
0.289	2
0.289	3
0.289	0
0.29	2
0.29	3
0.29	-1
0.291	2
0.291	0
0.291	0
0.292	-1
0.292	2
0.292	1
0.293	1
0.293	-1
0.293	4
0.294	2
0.294	0
0.294	0
0.295	2
0.295	2
0.295	1
0.296	0
0.296	0
0.296	0
0.297	3
0.297	3
0.297	-1
0.298	2
0.298	5
0.298	-1
0.299	1
0.299	3
0.299	0
0.3	0
0.3	2
0.3	3
0.3	-1
0.301	0
0.301	0
0.301	1
0.302	3
0.302	1
0.302	1
0.303	2
0.303	1
0.303	0
0.304	1
0.304	0
0.304	-1
0.305	5
0.305	1
0.305	3
0.306	1
0.306	0
0.306	-1
0.307	1
0.307	3
0.307	0
0.308	1
0.308	1
0.308	-1
0.309	1
0.309	1
0.309	1
0.31	0
0.31	0
0.31	2
0.311	1
0.311	1
0.311	0
0.312	3
0.312	1
0.312	-1
0.313	1
0.313	4
0.313	4
0.314	2
0.314	3
0.314	0
0.315	2
0.315	0
0.315	-1
0.316	2
0.316	0
0.316	1
0.317	-1
0.317	-1
0.317	-1
0.318	1
0.318	2
0.318	1
0.319	1
0.319	2
0.319	3
0.32	4
0.32	1
0.32	0
0.321	3
0.321	3
0.321	-1
0.322	2
0.322	1
0.322	1
0.323	5
0.323	2
0.324	0
0.324	0
0.324	5
0.325	2
0.325	2
0.325	1
0.326	3
0.326	0
0.326	-1
0.327	2
0.327	2
0.327	1
0.328	2
0.328	1
0.328	-1
0.329	1
0.329	3
0.329	2
0.33	1
0.33	1
0.33	2
0.331	1
0.331	2
0.331	1
0.332	2
0.332	2
0.332	1
0.333	-1
0.333	0
0.333	1
0.334	3
0.334	1
0.334	2
0.335	-1
0.335	3
0.336	1
0.336	5
0.336	6
0.337	4
0.337	-1
0.337	4
0.338	0
0.338	-1
0.338	2
0.339	4
0.339	0
0.339	6
0.34	2
0.34	1
0.34	0
0.341	4
0.341	0
0.341	0
0.342	2
0.342	2
0.342	0
0.343	1
0.343	2
0.344	3
0.344	1
0.344	-1
0.345	1
0.345	3
0.345	1
0.346	4
0.346	1
0.346	1
0.347	2
0.347	4
0.347	0
0.348	2
0.348	5
0.348	1
0.349	2
0.349	0
0.35	3
0.35	1
[truncated: 209,285+ more rows]
