# Supplementary material for: Polymer-coated carbon nanotube hybrids with functional peptides for gene delivery into plant mitochondria
Source: Nat Commun. 2022 May 16;13:2417. doi: 10.1038/s41467-022-30185-y (PMC9110379; doi:10.1038/s41467-022-30185-y)
Supplement: Supplementary file 10 — Source Data [file 41467_2022_30185_MOESM10_ESM.xlsx]

## Sheet: Fig2F
	% of DNA unbound	% of DNA unbound	% of DNA unbound
SWNT-PM-Peptide (ug)	CytKH9	Cytcox	KH9
400	97.9729	92.2714
200	96.2516	91.6003
100	97.3065	88.6785
50	94.504	72.2756
25	84.0697	60.9254
12.5	73.6395	33.6728	99.4953
6.25	49.8564	22.6667	98.4101
3.125	33.8656	7.43754	96.8056
1.5625	18.9821	3.56193	89.821
0.78125	6.86575	2.14514	59.9097
0.390625	3.47372	1.71522	22.7267
0.195312	0.443776	1.42872	9.99749

## Sheet: Fig2G
		SWNT-PM-Cytcox			SWNT-PM-CytKH9				SWNT-PM-KH9
Zeta Potentials	-pDNA	-34.8	-34.2	-33.2	18.9	16.7	19.8	17.4	29.6	29.9	30.4	33.1
Zeta Potentials	+pDNA	-31.7	-30.46	-32.74	11.9	15.9	12.4		8.47	8.42	8.24	8.96

## Sheet: Fig2J
AFM Heights (nm)
SWNT	SWNT-PM	SWNT-PM-CytKH9	SWNT-PM-CytKH9/pDNA
0.79258	2.8912	1.7813	5.6123
0.86196	2.5518	1.9627	5.7159
0.68657	2.683	1.868	4.1594
1.1949	2.5694	1.7659	2.4285
0.61697	2.6406	1.7233	4.4524
0.93136	2.0033	3.694	3.9458
0.78023	1.172	1.5863	3.6831
0.4758	1.2143	1.5468	3.4993
0.85886	2.0924	2.55	3.5099
0.66689	1.9346	1.8474	3.3152
0.96828	1.4194	2.6079	3.1257
0.61233	1.2608	2.1012	3.9405
1.1745	1.4327	1.7337	4.2595
0.63762	1.6838	2.0503	3.4955
0.78521	2.8388	1.5926	6.0898
0.65139	2.262	1.3306	4.9535
1.2474	1.5184	3.8011	3.609
0.97201	2.0684	2.8675	3.5283
0.40277	2.6991	1.5831	5.5277
0.95231	1.4382	2.7793	2.8604
0.4676		1.6013	4.8322
0.81667		3.7613	7.1167
0.68972		1.3395	4.0511
1.0517		2.0152	7.8709
0.93736		2.232	2.459
0.79005		2.6348	3.4621
		1.4402	6.979
			3.5489

## Sheet: Fig3D
Normalized Raman Intensity (1590 cm-1)
DNA Only	SWNT-PM	SWNT-PM-KH9	SWNT-PM-CytKH9
0.370199	1.34959	0.41095	0.60365
0.383677	0.504315	0.704902	0.628325
0.1992	0.619831	0.312871	1.38522
0.172368	0.39735	1.45472	4.96293
0.543874	1.00311	0.422086	59.1887
0.104587	0.318826	0.300333	3.48956
0.0533918	0.679148	0.332429	1.08463
0.0958327	0.459711	0.242374	3.47806
0.196061	0.230905	0.574809	1.77445
0.0778515	0.684148	0.313042	4.01222
0.183427	0.303733	0.31108	1.13066
0.336383	0.260939	0.458457	2.36376
0.165488	0.426919	0.485827	5.53035
0.152713	0.496201	0.332529	22.7339
0.154489	0.354377	0.2209	1.91698
0.0935923	0.214609	0.250917	1.54085
0.212051	0.741903	0.907125	11.0041
0.126769	1.38437	0.391309	7.41232
0.274436	0.265289	0.212527	13.8678
0.306816	0.370621	0.250057	1.94546
0.262101	0.572782	0.327649	7.90006
0.275599	0.328858	0.269451	7.3927
0.084207	0.347607	0.248999	1.72338
0.19536	0.221519	0.207204	1.48814
0.0617905	1.29733	0.393549	1.83452
0.14761	0.429925	0.416951	1.38563
0.300435	0.431965	0.277105	5.3162
0.0391863	0.322688	0.258299	0.842377
0.157478	0.227479	2.31719	0.704608
0.184371	0.336676	0.530634	1.09536
0.134173	0.501817	0.280083	1.86863
0.261852	0.744563	0.276411	1.08779
0.18228	2.54424	0.406868	0.938795
0.222612	0.487652	0.272947	1.82659
0.101165	0.825535	0.329905	1.2412
0.252815	0.422	0.607479	1.12389
0.208618	0.688008	1.09075	1.43375
0.0252717	0.33304	0.591502	0.877735
0.218094	0.387344	0.256984	0.902393
0.0813287	0.44932	0.210588	1.30266
0.337135	0.890295	1.70155	5.29293
0.328759	0.285198	0.297326	27.7185
0.148242	0.675286	0.210896	1.0421
0.191064	0.461578	0.270942	6.02524
0.211033	0.281106	0.527838	1.96454
0.0712394	1.25286	0.235618	13.4221
0.22352	0.528298	0.292294	1.74999
0.1894	0.394125	0.631	2.92593
0.209781	0.597264	0.283385	6.56576
0.156705	0.61049	0.208184	4.59246
0.259584	0.279376	0.306675	26.2496
0.0267066	0.388065	0.21868	1.0585
0.1794	0.343935	0.631157	0.880383
0.327313	0.537878	0.633885	0.714708
0.0509288	0.207519	0.677235	6.63228
0.13512	0.402319	0.33345	3.25602
0.0720128	0.587486	0.327132	1.59393
0.171953	0.29543	0.333561	2.11684
0.14635	0.369074	0.254331	2.52129
0.170088	0.328326	0.227692	3.13386
0.126784	0.387759	0.505315	2.40929
0.123485	0.552888	1.88832	0.788295
0.279327	0.175625	0.865413	0.487101
	0.356525	0.217882

## Sheet: Fig4B
Normalized RLuc Expression (RLU/mg)
35S					Cox2
DNA Only	SWNT-PM	SWNT-PM-KH9	SWNT-PM-Cytcox	SWNT-PM-CytKH9	DNA Only	SWNT-PM	SWNT-PM-KH9	SWNT-PM-Cytcox	SWNT-PM-CytKH9
1941.01	7070.21	6688.09	14307.6	20902	2227.56	8537.54	5165.56	21065.9	31030.7
4410.47	2898.32	7680.48	13093.5	16277.8	1799.61	1421.62	4492.86	19989.5	36713.7
2489.78	2288.33	5812.98	15736.9	23403.5	3906.46	3352.9	5838.27	25420.1	30160
2052.77	941.667	3559.12	7389.53	18627.4	865.294	1821.55	5247.1	15156.9	33134.8
3545.78	1406.34	6727.18	12663.4	17832.1	2376.21	2052.77	3615.16	21158.6	31114
2314.94	4034.62	4672.71	9320.54	17729.7	3279.34	1083.67	4875.44	22158.5	41972.1

## Sheet: Fig4C
Cell Viability (%)
DNA Only	SWNT-PM	SWNT-PM-KH9	SWNT-PM-Cytcox	SWNT-PM-CytKH9
86.4336	82.2378	72.4476	76.6434	82.9371
78.7413	75.2448	83.6364	81.5385	87.1329
92.7273	84.3357	84.3357	73.1469	81.5385
88.1119	86.014	74.8252	77.5105	83.3077
78.7413	78.8252	84.0258	85.3846	87.1329
95.1818	87.1888	85.049	77.8322	85.0027

## Sheet: Fig5C
Normalized GFP Expression (Cytosol)
DNA Only	SWNT-PM	SWNT-PM-CytKH9	SWNT-PM-Cytcox	SWNT-PM-KH9
0.00060382	0.00154095	0.3776	0.206372	0.00218945
0.00076865	0.00089524	0.514541	0.331868	0.0010406
0.00648978	0.00731426	0.555314	0.227978	0.0109643
0.0179352	0.0130815	0.55302	0.279604	0.0080284
0.0129463	0.0011757	0.685895	0.264752	0.00096395

## Sheet: Fig5D
Normalized GFP Expression (Mitochondria)
DNA Only	SWNT-PM	SWNT-PM-CytKH9	SWNT-PM-Cytcox	SWNT-PM-KH9
0.0125331	0.00846808	2.01797	0.556055	0.0332605
0.00656336	0.00432374	1.40667	0.671284	0.0240828
0.0364081	0.026164	1.79386	1.14056	0.0190149
0.00550264	0.00381856	1.55956	1.20937	0.00334006
0.00204229	0.00208615	1.24993	0.513239	0.00379698

## Sheet: Fig6E
Day	DNA Only											SWNT-PM-CytKH9											SWNT-PM-CytKH9/pDNA
3	4.7108	3.16721	5.23193	3.59787	3.96045	4.35325	4.0758	2.74305	5.40146	4.49959	3.1657	3.77372	4.37962	4.3274	5.09893	3.50658	3.97488	4.59345	5.16609	3.49087	3.54614	4.42656	5.45863	4.36252	6.51054	3.85153	4.93443	6.04936	5.35244	4.55406	4.4024	4.29967	5.25033	5.30898
5	7.74842	6.81347	11.4011	5.4271	9.65434	10.5664	10.0292	4.84351	12.9809	9.03437	5.5599	4.92429	8.92439	8.17534	9.55894	8.29281	9.47683	10.3627	10.9845	6.37042	6.08065	7.60913	10.8527	9.88162	13.9732	8.01703	10.1612	16.767	17.0412	9.28538	7.82756	8.11113	12.7804	12.3091
7	9.72093	10.76	17.2663	7.33699	12.0846	13.6366	17.2783	7.90953	19.3647	13.6574	7.83331	7.13019	12.2095	11.9414	13.3279	10.9791	14.054	16.2458	21.8049	9.8552	8.67534	9.94798	21.0581	20.404	24.9494	12.3527	18.1793	30.9881	21.7773	12.1689	12.6687	11.2935	26.7679	17.1795

## Sheet: Suppl Fig 2
Residual Mass (% of original)
Temperature (degrees C)	SWNT	SWNT-PM	SWNT-PM-CytKH9	Maleimide monomer	CytcoxCys	KH9Cys
30	99.9607	99.9366	97.1667	99.9968	99.9717	99.9841
30.3333	99.916	99.8668	97.0931	99.9934	99.9321	99.9618
30.6667	99.8751	99.8013	97.0288	99.9904	99.8966	99.9427
31	99.8376	99.7401	96.9742	99.9876	99.8682	99.9275
31.3333	99.7905	99.6768	96.9184	99.9844	99.8351	99.9085
31.6667	99.7493	99.6259	96.8699	99.9819	99.7859	99.8763
32	99.7163	99.5786	96.8367	99.9804	99.7478	99.8502
32.3333	99.6965	99.5431	96.8345	99.9799	99.7198	99.8345
32.6667	99.7549	99.6266	97.0095	99.9858	99.7013	99.8287
33	99.8205	99.7189	97.1911	99.9917	99.7348	99.8499
33.3333	99.8958	99.8321	97.3852	99.9982	99.7621	99.8686
33.6667	99.9739	99.9512	97.5781	100.005	99.7778	99.8823
34	100.105	100.123	97.8761	100.015	99.7923	99.8978
34.3333	100.192	100.237	98.0852	100.022	99.8203	99.934
34.6667	100.259	100.326	98.2573	100.028	99.8101	99.9463
35	100.317	100.404	98.4127	100.033	99.7865	99.9491
35.3333	100.31	100.396	98.4278	100.033	99.7599	99.949
35.6667	100.331	100.431	98.5037	100.034	99.6674	99.9156
36	100.346	100.459	98.5701	100.036	99.6031	99.8931
36.3333	100.351	100.472	98.6179	100.036	99.5396	99.8691
36.6667	100.307	100.434	98.583	100.034	99.4778	99.845
37	100.278	100.41	98.5693	100.032	99.4139	99.8087
37.3333	100.246	100.379	98.5432	100.029	99.3483	99.7738
37.6667	100.203	100.337	98.5033	100.027	99.2822	99.7378
38	100.154	100.245	98.3974	100.022	99.2198	99.7032
38.3333	100.093	100.177	98.3247	100.018	99.1604	99.666
38.6667	100.041	100.111	98.2548	100.014	99.1024	99.6322
39	99.9887	100.044	98.1822	100.011	99.0475	99.6006
39.3333	99.936	99.9698	98.0991	100.007	98.9969	99.5713
39.6667	99.8924	99.9066	98.03	100.004	98.9592	99.5496
40	99.8499	99.848	97.9675	100	98.9193	99.5259
40.3333	99.809	99.7909	97.9076	99.9973	98.8813	99.5029
40.6667	99.7693	99.7465	97.8629	99.9942	98.8452	99.4807
41	99.7429	99.7012	97.8182	99.9919	98.8234	99.4655
41.3333	99.713	99.658	97.7772	99.9895	98.7982	99.4494
41.6667	99.6836	99.6173	97.739	99.9871	98.7739	99.4344
42	99.6551	99.5784	97.7173	99.9848	98.7506	99.4204
42.3333	99.6335	99.5514	97.692	99.9831	98.7361	99.413
42.6667	99.6097	99.5207	97.6684	99.9812	98.7185	99.4042
43	99.5862	99.4908	97.6468	99.9794	98.7009	99.3959
43.3333	99.5634	99.4619	97.6352	99.9776	98.6837	99.3881
43.6667	99.5445	99.4379	97.6211	99.9762	98.6688	99.3846
44	99.525	99.4127	97.6082	99.9747	98.6527	99.3795
44.3333	99.5063	99.3884	97.5967	99.9733	98.6364	99.3741
44.6667	99.4883	99.3649	97.5906	99.9719	98.6201	99.3686
45	99.4747	99.3458	97.5837	99.9708	98.604	99.363
45.3333	99.4604	99.3266	97.5781	99.9697	98.588	99.3568
45.6667	99.4472	99.3086	97.5735	99.9686	98.5721	99.3501
46	99.435	99.2916	97.5741	99.9676	98.5563	99.3432
46.3333	99.4271	99.28	97.5737	99.9668	98.5417	99.3349
46.6667	99.4179	99.2671	97.5738	99.9659	98.5275	99.3272
47	99.4086	99.2547	97.5742	99.965	98.5136	99.3197
47.3333	99.3998	99.2429	97.5789	99.9641	98.4998	99.3123
47.6667	99.3935	99.2337	97.5832	99.9632	98.4872	99.3048
48	99.3856	99.2228	97.5878	99.9623	98.4737	99.2972
48.3333	99.3768	99.2118	97.5928	99.9614	98.4599	99.2893
48.6667	99.3677	99.201	97.6002	99.9605	98.4459	99.2811
49	99.3581	99.1898	97.6059	99.9595	98.4309	99.2725
49.3333	99.3487	99.1781	97.6111	99.9585	98.4161	99.264
49.6667	99.339	99.1657	97.6166	99.9575	98.4015	99.2557
50	99.3292	99.1531	97.6224	99.9566	98.3868	99.2476
50.3333	99.3187	99.1405	97.6282	99.9555	98.3724	99.2397
50.6667	99.3088	99.1283	97.6343	99.9545	98.3591	99.2325
51	99.299	99.1161	97.6404	99.9536	98.3467	99.2256
51.3333	99.2892	99.1039	97.6468	99.9526	98.3347	99.2189
51.6667	99.2796	99.0932	97.6519	99.9516	98.3252	99.2137
52	99.27	99.0824	97.6554	99.9507	98.315	99.2076
52.3333	99.2603	99.0718	97.6578	99.9498	98.3049	99.2009
52.6667	99.2504	99.0615	97.6563	99.9489	98.295	99.1941
53	99.2407	99.0533	97.6553	99.9481	98.2859	99.1867
53.3333	99.2311	99.0446	97.6547	99.9473	98.2762	99.1794
53.6667	99.2218	99.0362	97.6546	99.9465	98.2664	99.1721
54	99.2126	99.028	97.6526	99.9456	98.2569	99.1648
54.3333	99.2037	99.0219	97.6534	99.9449	98.2477	99.1575
54.6667	99.1949	99.0157	97.6558	99.9441	98.2393	99.1503
55	99.1864	99.0096	97.6588	99.9433	98.2315	99.1436
55.3333	99.178	99.0035	97.666	99.9425	98.2244	99.1374
55.6667	99.1704	98.9989	97.6713	99.9417	98.218	99.1315
56	99.1625	98.9941	97.6761	99.9408	98.2145	99.1271
56.3333	99.1548	98.9896	97.6806	99.94	98.2102	99.1223
56.6667	99.1474	98.9854	97.6843	99.9391	98.2057	99.1173
57	99.1409	98.9818	97.688	99.9383	98.201	99.1124
57.3333	99.1343	98.9781	97.6921	99.9375	98.197	99.1081
57.6667	99.1275	98.9745	97.6965	99.9366	98.1919	99.1032
58	99.1205	98.9708	97.6998	99.9358	98.1864	99.0979
58.3333	99.1146	98.9673	97.7041	99.9351	98.1806	99.0924
58.6667	99.1088	98.9634	97.7091	99.9343	98.1733	99.0859
59	99.1032	98.9592	97.7148	99.9336	98.167	99.0793
59.3333	99.0977	98.9549	97.7224	99.9328	98.1609	99.0725
59.6667	99.0923	98.9495	97.7294	99.932	98.155	99.0656
60	99.0869	98.9446	97.7365	99.9312	98.1499	99.0581
60.3333	99.0818	98.9399	97.7438	99.9304	98.145	99.0511
60.6667	99.0768	98.9353	97.7514	99.9296	98.1402	99.0443
61	99.0719	98.931	97.7583	99.9288	98.1355	99.0376
61.3333	99.0667	98.9271	97.7652	99.9281	98.1321	99.0316
61.6667	99.0611	98.9234	97.7726	99.9273	98.1283	99.0253
62	99.0556	98.9196	97.7802	99.9266	98.1244	99.019
62.3333	99.0504	98.9173	97.7871	99.9259	98.1206	99.0128
62.6667	99.045	98.9148	97.7948	99.9253	98.1173	99.0071
63	99.0401	98.9125	97.8035	99.9247	98.114	99.0014
63.3333	99.0354	98.9103	97.8125	99.924	98.1108	98.9956
63.6667	99.0308	98.909	97.8229	99.9234	98.1077	98.9899
64	99.0276	98.908	97.8328	99.9228	98.1051	98.9842
64.3333	99.0243	98.908	97.8431	99.9222	98.1025	98.9781
64.6667	99.0214	98.9091	97.854	99.9216	98.0999	98.9717
65	99.0188	98.9107	97.8665	99.921	98.0974	98.9649
65.3333	99.0168	98.9143	97.8787	99.9204	98.0954	98.9572
65.6667	99.0144	98.9169	97.8909	99.9199	98.0933	98.9501
66	99.0121	98.9198	97.9033	99.9193	98.0911	98.9432
66.3333	99.0098	98.9231	97.9162	99.9187	98.0891	98.9366
66.6667	99.0074	98.9269	97.9277	99.9182	98.0875	98.9302
67	99.0047	98.93	97.9383	99.9176	98.0858	98.9243
67.3333	99.0016	98.9326	97.9485	99.917	98.0845	98.9188
67.6667	98.9981	98.9352	97.9571	99.9165	98.0835	98.9135
68	98.994	98.9389	97.9668	99.9159	98.0835	98.9095
68.3333	98.9904	98.9428	97.9768	99.9154	98.0836	98.9049
68.6667	98.9871	98.9466	97.9868	99.9149	98.084	98.9003
69	98.9838	98.9502	97.9982	99.9143	98.0847	98.8955
69.3333	98.9804	98.9539	98.0103	99.9138	98.0868	98.8911
69.6667	98.977	98.957	98.0229	99.9133	98.0883	98.8866
70	98.9738	98.9599	98.0356	99.9128	98.0898	98.882
70.3333	98.9708	98.9626	98.0496	99.9123	98.0912	98.8774
70.6667	98.9687	98.9634	98.0625	99.9117	98.0924	98.8726
71	98.9667	98.965	98.075	99.9112	98.0932	98.8676
71.3333	98.9649	98.9668	98.0872	99.9107	98.0938	98.8625
71.6667	98.9632	98.9688	98.0971	99.9101	98.0943	98.8571
72	98.9623	98.9721	98.107	99.9096	98.0938	98.8511
72.3333	98.9612	98.9754	98.117	99.9091	98.0934	98.8453
72.6667	98.9604	98.9789	98.1272	99.9087	98.093	98.8395
73	98.9598	98.9826	98.1369	99.9083	98.0926	98.8336
73.3333	98.9596	98.9884	98.1479	99.9079	98.0922	98.8275
73.6667	98.9594	98.9937	98.1591	99.9076	98.0921	98.8216
74	98.9595	98.9993	98.17	99.9073	98.0922	98.8161
74.3333	98.9596	99.0054	98.1828	99.907	98.0926	98.8106
74.6667	98.9613	99.0127	98.195	99.9068	98.094	98.8057
75	98.9629	99.0198	98.2068	99.9065	98.0955	98.8009
75.3333	98.9646	99.0269	98.2183	99.9062	98.0976	98.7962
75.6667	98.9663	99.0342	98.2284	99.9059	98.1	98.7916
76	98.9689	99.0426	98.2387	99.9056	98.1041	98.7877
76.3333	98.9705	99.0501	98.2494	99.9053	98.1077	98.7836
76.6667	98.9716	99.057	98.2603	99.9051	98.1113	98.7796
77	98.9725	99.0636	98.2706	99.9048	98.1151	98.7758
77.3333	98.9729	99.0688	98.2814	99.9045	98.1202	98.7725
77.6667	98.9737	99.074	98.2924	99.9042	98.125	98.7692
78	98.9747	99.0792	98.3035	99.904	98.13	98.7661
78.3333	98.9757	99.0843	98.317	99.9038	98.1349	98.7633
78.6667	98.9766	99.088	98.3302	99.9035	98.1405	98.7613
79	98.9772	99.0927	98.3434	99.9033	98.146	98.7589
79.3333	98.978	99.0974	98.3563	99.9031	98.1514	98.7563
79.6667	98.9791	99.102	98.3702	99.9028	98.1567	98.7536
80	98.9802	99.1079	98.3836	99.9026	98.1615	98.7507
80.3333	98.9814	99.114	98.397	99.9023	98.1659	98.7475
80.6667	98.9826	99.1204	98.4103	99.9021	98.1702	98.7439
81	98.9838	99.1272	98.4227	99.9019	98.1744	98.7401
81.3333	98.9849	99.1353	98.435	99.9016	98.1776	98.735
81.6667	98.9859	99.1426	98.4473	99.9014	98.181	98.7302
82	98.9869	99.1498	98.46	99.9012	98.1844	98.7253
82.3333	98.9879	99.1572	98.4729	99.9011	98.1878	98.7203
82.6667	98.9882	99.1646	98.4861	99.901	98.1909	98.7148
83	98.989	99.172	98.4991	99.9009	98.1944	98.7095
83.3333	98.9896	99.1789	98.5114	99.9008	98.1981	98.7043
83.6667	98.99	99.1854	98.5243	99.9007	98.2019	98.6993
84	98.9904	99.1903	98.5373	99.9006	98.2067	98.6951
84.3333	98.991	99.1955	98.5501	99.9004	98.2117	98.6911
84.6667	98.9916	99.2008	98.5624	99.9002	98.2171	98.6871
85	98.9922	99.2062	98.5741	99.9001	98.2228	98.6833
85.3333	98.9928	99.2107	98.5846	99.8998	98.2289	98.6793
85.6667	98.9937	99.2162	98.5955	99.8996	98.2364	98.6759
86	98.9945	99.222	98.6065	99.8993	98.2432	98.6719
86.3333	98.9951	99.228	98.6173	99.8991	98.2498	98.6677
86.6667	98.9957	99.2362	98.6265	99.8988	98.2564	98.6635
87	98.9967	99.2441	98.636	99.8986	98.2629	98.6586
87.3333	98.9976	99.2523	98.6456	99.8983	98.2692	98.654
87.6667	98.9987	99.2606	98.6555	99.8981	98.2753	98.6494
88	98.9999	99.2699	98.6665	99.8979	98.2812	98.6448
88.3333	99.0018	99.2783	98.6777	99.8977	98.2866	98.6404
88.6667	99.0037	99.2865	98.6888	99.8975	98.2924	98.6362
89	99.006	99.2948	98.6998	99.8972	98.2985	98.6323
89.3333	99.0087	99.3021	98.7116	99.8971	98.3045	98.6285
89.6667	99.0129	99.3095	98.7228	99.8969	98.3106	98.6257
90	99.0167	99.3168	98.7344	99.8968	98.3167	98.6233
90.3333	99.0204	99.3242	98.7463	99.8967	98.3228	98.6214
90.6667	99.0242	99.3316	98.7577	99.8967	98.3289	98.6199
91	99.0285	99.3398	98.7695	99.8966	98.3354	98.6201
91.3333	99.0325	99.3485	98.7812	99.8966	98.3418	98.6198
91.6667	99.0367	99.3575	98.7933	99.8965	98.3482	98.6196
92	99.041	99.3675	98.8074	99.8966	98.3546	98.6195
92.3333	99.0453	99.3765	98.821	99.8966	98.3612	98.62
92.6667	99.0499	99.3852	98.8346	99.8966	98.3676	98.6197
93	99.0544	99.394	98.8481	99.8967	98.3738	98.6187
93.3333	99.0586	99.4029	98.8619	99.8967	98.38	98.6173
93.6667	99.0634	99.4123	98.8752	99.8968	98.3859	98.6141
94	99.0679	99.4221	98.8885	99.8968	98.3918	98.611
94.3333	99.0725	99.4322	98.9016	99.8967	98.3977	98.6074
94.6667	99.0771	99.4437	98.9136	99.8967	98.4036	98.6033
95	99.0818	99.4547	98.9264	99.8967	98.409	98.5969
95.3333	99.0866	99.4659	98.9392	99.8967	98.4142	98.5915
95.6667	99.0913	99.4775	98.9519	99.8966	98.4191	98.5863
96	99.0957	99.4891	98.9656	99.8966	98.4238	98.5813
96.3333	99.1008	99.501	98.9795	99.8966	98.4278	98.5764
96.6667	99.106	99.5126	98.9938	99.8966	98.432	98.5722
97	99.1113	99.5238	99.0085	99.8965	98.4361	98.5687
97.3333	99.1167	99.5344	99.0244	99.8965	98.4401	98.5657
97.6667	99.1226	99.5442	99.0404	99.8963	98.444	98.5652
98	99.1281	99.5544	99.057	99.8963	98.4481	98.5641
98.3333	99.1334	99.5647	99.0741	99.8962	98.4523	98.5632
98.6667	99.1387	99.5751	99.0919	99.8961	98.4567	98.5625
99	99.1446	99.585	99.1088	99.896	98.4616	98.5633
99.3333	99.1506	99.595	99.1252	99.8959	98.4666	98.5633
99.6667	99.1566	99.6048	99.1411	99.8957	98.4718	98.5629
100	99.1627	99.6145	99.1558	99.8956	98.4772	98.5624
100.333	99.1687	99.625	99.1703	99.8953	98.4835	98.5612
100.667	99.1737	99.6353	99.184	99.895	98.4896	98.56
101	99.1782	99.6452	99.1972	99.8947	98.4956	98.5588
101.333	99.1826	99.6549	99.2081	99.8945	98.5016	98.5576
101.667	99.1857	99.6639	99.2191	99.8941	98.5074	98.5552
102	99.1892	99.6731	99.2296	99.8938	98.5126	98.5531
102.333	99.1926	99.6832	99.2401	99.8935	98.5174	98.551
102.667	99.1961	99.6938	99.2497	99.8932	98.5217	98.5486
103	99.1995	99.7033	99.2603	99.8929	98.5245	98.5453
103.333	99.2029	99.7123	99.2713	99.8927	98.5277	98.5425
103.667	99.2066	99.7206	99.2825	99.8924	98.5307	98.5399
104	99.2106	99.7285	99.294	99.8921	98.5335	98.5374
104.333	99.2155	99.736	99.3053	99.8918	98.5353	98.5346
104.667	99.2206	99.744	99.3176	99.8915	98.5374	98.5321
105	99.226	99.7527	99.3305	99.8913	98.5395	98.5295
105.333	99.2314	99.762	99.3445	99.8911	98.5415	98.527
105.667	99.2379	99.7729	99.3585	99.891	98.5436	98.5253
106	99.2437	99.7843	99.372	99.8908	98.5463	98.5234
106.333	99.2495	99.7962	99.3852	99.8907	98.5494	98.5219
106.667	99.2556	99.8082	99.3998	99.8905	98.5529	98.5206
107	99.2618	99.8231	99.4137	99.8904	98.5581	98.5206
107.333	99.2681	99.8368	99.4274	99.8903	98.5632	98.5208
107.667	99.2743	99.8503	99.4412	99.8901	98.5686	98.5215
108	99.2805	99.8639	99.455	99.89	98.5743	98.5227
108.333	99.2865	99.8772	99.4678	99.8899	98.5801	98.524
108.667	99.2923	99.8903	99.4808	99.8898	98.5867	98.5266
109	99.2983	99.903	99.4943	99.8896	98.5924	98.5282
109.333	99.3045	99.9155	99.5085	99.8895	98.5974	98.5292
109.667	99.3102	99.9276	99.523	99.8894	98.6019	98.53
110	99.3164	99.94	99.5378	99.8892	98.6044	98.5296
110.333	99.3227	99.9521	99.5522	99.8889	98.6069	98.529
110.667	99.3292	99.964	99.5663	99.8887	98.609	98.5279
111	99.3357	99.9747	99.5812	99.8883	98.6106	98.5265
111.333	99.3418	99.9848	99.5953	99.888	98.6103	98.5237
111.667	99.3478	99.9949	99.6085	99.8876	98.6109	98.5214
112	99.3538	100.005	99.6211	99.8872	98.6117	98.5191
112.333	99.3591	100.014	99.6319	99.8867	98.6126	98.5167
112.667	99.3652	100.025	99.6433	99.8863	98.6136	98.514
113	99.3714	100.036	99.655	99.8859	98.6148	98.5114
113.333	99.3774	100.047	99.6667	99.8855	98.6159	98.5089
113.667	99.3837	100.058	99.6789	99.8851	98.6171	98.5065
114	99.3901	100.069	99.6922	99.8847	98.6187	98.5041
114.333	99.3964	100.08	99.7062	99.8843	98.6199	98.5019
114.667	99.4026	100.09	99.7207	99.8839	98.6208	98.4997
115	99.4087	100.099	99.7375	99.8833	98.6216	98.4977
115.333	99.4145	100.109	99.7529	99.8827	98.6214	98.4962
115.667	99.4201	100.119	99.7682	99.8821	98.6212	98.4948
116	99.4253	100.129	99.7836	99.8814	98.6208	98.4934
116.333	99.4302	100.139	99.7991	99.8808	98.6204	98.4921
116.667	99.4351	100.15	99.8147	99.8799	98.6192	98.4913
117	99.4408	100.161	99.8298	99.879	98.6187	98.4901
117.333	99.4469	100.173	99.8443	99.8782	98.6184	98.4886
117.667	99.4532	100.186	99.8581	99.8774	98.6182	98.4872
118	99.4608	100.199	99.8721	99.8765	98.6187	98.4854
118.333	99.4679	100.211	99.8861	99.8756	98.6188	98.4836
118.667	99.4751	100.223	99.9003	99.8748	98.6186	98.4816
119	99.4827	100.234	99.9137	99.874	98.6184	98.4795
119.333	99.4912	100.246	99.9279	99.8733	98.618	98.4773
119.667	99.4993	100.258	99.9417	99.8725	98.6174	98.4755
120	99.5074	100.27	99.955	99.8717	98.6165	98.4741
120.333	99.5155	100.282	99.9695	99.8709	98.6155	98.4728
120.667	99.5235	100.294	99.9837	99.8701	98.6135	98.4722
121	99.5305	100.305	99.9976	99.8692	98.6118	98.4716
121.333	99.5367	100.316	100.011	99.8683	98.6101	98.4711
121.667	99.5427	100.327	100.023	99.8674	98.6083	98.4708
122	99.5473	100.339	100.033	99.8664	98.6062	98.4711
122.333	99.5527	100.35	100.043	99.8654	98.6043	98.4711
122.667	99.5582	100.361	100.054	99.8644	98.6024	98.4711
123	99.5636	100.373	100.061	99.8633	98.6005	98.4711
123.333	99.5694	100.385	100.071	99.8621	98.5985	98.4708
123.667	99.5749	100.396	100.081	99.8609	98.5961	98.4704
124	99.5803	100.408	100.091	99.8596	98.5931	98.4695
124.333	99.5856	100.42	100.102	99.8583	98.5896	98.4684
124.667	99.5913	100.431	100.112	99.8568	98.5846	98.4662
125	99.597	100.443	100.123	99.8554	98.5795	98.4639
125.333	99.6028	100.455	100.134	99.854	98.5742	98.4613
125.667	99.6088	100.466	100.147	99.8526	98.5687	98.4585
126	99.6158	100.478	100.16	99.8512	98.5618	98.4544
126.333	99.6226	100.489	100.174	99.8498	98.5559	98.451
126.667	99.629	100.499	100.188	99.8484	98.5507	98.4478
127	99.6354	100.51	100.203	99.847	98.5456	98.4447
127.333	99.6426	100.521	100.215	99.8455	98.5427	98.4421
127.667	99.6498	100.532	100.226	99.844	98.5403	98.4397
128	99.657	100.543	100.237	99.8424	98.5389	98.4378
128.333	99.6643	100.553	100.245	99.8407	98.5384	98.4365
128.667	99.6721	100.564	100.254	99.8389	98.542	98.4368
129	99.6797	100.575	100.263	99.8371	98.5446	98.437
129.333	99.6875	100.586	100.273	99.8352	98.5477	98.4374
129.667	99.6956	100.598	100.282	99.8333	98.5509	98.4381
130	99.7042	100.608	100.293	99.8313	98.5564	98.4404
130.333	99.7125	100.619	100.304	99.8292	98.5603	98.4421
130.667	99.7205	100.629	100.316	99.8271	98.5637	98.444
131	99.7285	100.64	100.329	99.8248	98.5671	98.446
131.333	99.7359	100.65	100.341	99.8224	98.5691	98.4484
131.667	99.7428	100.66	100.354	99.8199	98.571	98.4504
132	99.7493	100.672	100.366	99.8174	98.5726	98.4524
132.333	99.7558	100.683	100.379	99.8149	98.5738	98.4542
132.667	99.7611	100.696	100.392	99.8121	98.5727	98.4554
133	99.7673	100.709	100.404	99.8094	98.5719	98.4565
133.333	99.7736	100.721	100.416	99.8067	98.5706	98.4574
133.667	99.78	100.733	100.428	99.8039	98.569	98.4582
134	99.7869	100.745	100.44	99.801	98.5658	98.4586
134.333	99.7934	100.757	100.452	99.7981	98.5635	98.4597
134.667	99.8	100.769	100.464	99.7952	98.5614	98.461
135	99.8068	100.78	100.476	99.7922	98.5593	98.4623
135.333	99.8136	100.79	100.488	99.789	98.5575	98.4646
135.667	99.8203	100.8	100.499	99.7857	98.5557	98.4665
136	99.8267	100.81	100.511	99.7824	98.5538	98.4686
136.333	99.8329	100.819	100.522	99.7791	98.5518	98.4707
136.667	99.8386	100.826	100.533	99.7754	98.5494	98.4735
137	99.8439	100.834	100.543	99.7717	98.5469	98.4763
137.333	99.8488	100.843	100.552	99.768	98.5442	98.4794
137.667	99.8536	100.851	100.56	99.7642	98.5413	98.4825
138	99.8585	100.859	100.568	99.76	98.5376	98.4864
138.333	99.8625	100.867	100.575	99.7559	98.5349	98.4902
138.667	99.8674	100.875	100.582	99.7518	98.5328	98.4942
139	99.8727	100.883	100.588	99.7475	98.5312	98.4988
139.333	99.8785	100.892	100.593	99.743	98.5301	98.5036
139.667	99.8853	100.901	100.599	99.7384	98.5314	98.5095
140	99.8917	100.91	100.607	99.7338	98.5319	98.5152
140.333	99.8985	100.919	100.614	99.7292	98.5322	98.5208
140.667	99.9058	100.929	100.626	99.7242	98.5323	98.5263
141	99.914	100.939	100.637	99.7192	98.5325	98.5316
141.333	99.9222	100.949	100.649	99.7142	98.5313	98.536
141.667	99.9303	100.958	100.661	99.7091	98.529	98.5396
142	99.9383	100.967	100.676	99.7036	98.5258	98.5426
142.333	99.946	100.975	100.688	99.6982	98.5186	98.5429
142.667	99.9529	100.984	100.699	99.6926	98.5118	98.5437
143	99.9597	100.993	100.711	99.687	98.5044	98.5442
143.333	99.9665	101.002	100.72	99.6808	98.4963	98.5442
143.667	99.9713	101.01	100.731	99.6748	98.4848	98.5425
144	99.9768	101.018	100.742	99.6686	98.4746	98.5415
144.333	99.9823	101.026	100.753	99.6624	98.4647	98.5405
144.667	99.9877	101.035	100.762	99.6557	98.4548	98.5393
145	99.9929	101.042	100.771	99.649	98.4445	98.5375
145.333	99.9982	101.05	100.779	99.6423	98.4344	98.5363
145.667	100.003	101.059	100.788	99.6355	98.4244	98.5356
146	100.008	101.067	100.794	99.6282	98.4148	98.5351
146.333	100.014	101.075	100.802	99.621	98.4057	98.5352
146.667	100.019	101.083	100.81	99.6137	98.3965	98.5355
147	100.025	101.092	100.818	99.6062	98.3878	98.5362
147.333	100.031	101.1	100.827	99.5986	98.3794	98.537
147.667	100.038	101.108	100.835	99.5905	98.3714	98.5392
148	100.044	101.116	100.843	99.5826	98.3629	98.5406
148.333	100.05	101.124	100.85	99.5745	98.3542	98.5419
148.667	100.055	101.131	100.857	99.5663	98.3452	98.543
149	100.06	101.138	100.865	99.5576	98.3351	98.5434
149.333	100.066	101.146	100.873	99.5489	98.3245	98.5435
149.667	100.072	101.153	100.881	99.54	98.3138	98.5433
150	100.077	101.161	100.89	99.5311	98.303	98.5429
150.333	100.084	101.168	100.898	99.5216	98.2903	98.5411
150.667	100.09	101.175	100.906	99.5121	98.2786	98.5399
151	100.096	101.181	100.915	99.5026	98.267	98.539
151.333	100.102	101.188	100.925	99.4929	98.2553	98.5379
151.667	100.108	101.194	100.936	99.4826	98.2438	98.5368
152	100.114	101.201	100.946	99.4725	98.232	98.5358
152.333	100.12	101.208	100.956	99.4621	98.2197	98.5346
152.667	100.126	101.215	100.967	99.4517	98.2069	98.5334
153	100.131	101.222	100.976	99.4406	98.1926	98.5316
153.333	100.137	101.229	100.982	99.4295	98.1779	98.5294
153.667	100.143	101.235	100.988	99.4184	98.1626	98.5269
154	100.148	101.241	100.991	99.4071	98.147	98.5243
154.333	100.153	101.248	100.995	99.3952	98.1292	98.5207
154.667	100.158	101.255	100.999	99.3833	98.1128	98.5175
155	100.163	101.263	101.003	99.3714	98.0968	98.5143
155.333	100.167	101.27	101.008	99.3593	98.081	98.5112
155.667	100.171	101.28	101.013	99.3466	98.0658	98.5086
156	100.176	101.289	101.019	99.334	98.0502	98.5061
156.333	100.181	101.297	101.025	99.3213	98.0341	98.5034
156.667	100.185	101.305	101.032	99.3084	98.0178	98.5006
157	100.189	101.313	101.039	99.295	98.0006	98.4978
157.333	100.194	101.322	101.046	99.2816	97.983	98.4943
157.667	100.199	101.33	101.054	99.268	97.965	98.4906
158	100.203	101.338	101.061	99.2544	97.9468	98.4867
158.333	100.208	101.345	101.068	99.24	97.927	98.4816
158.667	100.213	101.352	101.074	99.2257	97.9084	98.4772
159	100.219	101.359	101.081	99.2112	97.8905	98.473
159.333	100.224	101.365	101.086	99.1966	97.8729	98.4689
159.667	100.229	101.369	101.091	99.1813	97.857	98.4654
160	100.234	101.374	101.096	99.1661	97.8413	98.462
160.333	100.239	101.379	101.101	99.1507	97.8258	98.4586
160.667	100.244	101.384	101.105	99.1351	97.8104	98.4553
161	100.248	101.388	101.109	99.1188	97.7964	98.4526
161.333	100.253	101.392	101.112	99.1027	97.7813	98.4494
161.667	100.257	101.396	101.115	99.0864	97.7657	98.4461
162	100.262	101.4	101.117	99.07	97.7497	98.4428
162.333	100.266	101.403	101.117	99.0528	97.7334	98.4394
162.667	100.269	101.405	101.119	99.0357	97.7154	98.4355
163	100.273	101.407	101.123	99.0185	97.6978	98.4314
163.333	100.276	101.409	101.127	99.0012	97.68	98.4272
163.667	100.279	101.412	101.132	98.9832	97.662	98.423
164	100.283	101.416	101.138	98.9654	97.643	98.4184
164.333	100.288	101.42	101.145	98.9473	97.6242	98.4136
164.667	100.292	101.425	101.151	98.9291	97.6053	98.4088
165	100.298	101.432	101.159	98.9103	97.5863	98.4039
165.333	100.303	101.439	101.167	98.8916	97.5665	98.3987
165.667	100.309	101.446	101.175	98.8728	97.5466	98.3937
166	100.314	101.453	101.184	98.8538	97.5264	98.3887
166.333	100.319	101.461	101.191	98.834	97.506	98.3836
166.667	100.326	101.47	101.198	98.8143	97.4843	98.3782
167	100.332	101.478	101.205	98.7945	97.4626	98.3723
167.333	100.338	101.487	101.212	98.7745	97.4407	98.366
167.667	100.344	101.497	101.217	98.7538	97.4185	98.3595
168	100.351	101.505	101.222	98.7331	97.3951	98.3515
168.333	100.357	101.511	101.227	98.7122	97.3722	98.3438
168.667	100.362	101.517	101.234	98.6912	97.3494	98.3359
169	100.367	101.521	101.24	98.6695	97.3266	98.3279
169.333	100.372	101.526	101.247	98.648	97.3038	98.3193
169.667	100.377	101.532	101.255	98.6262	97.2812	98.3112
170	100.382	101.538	101.264	98.6042	97.2587	98.3033
170.333	100.388	101.542	101.275	98.582	97.2363	98.2956
170.667	100.393	101.548	101.285	98.5591	97.2146	98.2882
171	100.399	101.554	101.293	98.5364	97.1927	98.2806
171.333	100.405	101.56	101.301	98.5134	97.1707	98.2729
171.667	100.411	101.567	101.306	98.4904	97.1487	98.2651
172	100.418	101.573	101.312	98.4665	97.127	98.2572
172.333	100.425	101.579	101.317	98.4427	97.1052	98.2493
172.667	100.431	101.586	101.322	98.4187	97.0834	98.2415
173	100.438	101.592	101.325	98.3946	97.0616	98.2337
173.333	100.445	101.599	101.329	98.3696	97.0397	98.2259
173.667	100.452	101.605	101.334	98.3448	97.0178	98.218
174	100.458	101.611	101.338	98.3197	96.9959	98.2101
174.333	100.464	101.618	101.345	98.2944	96.9739	98.2024
174.667	100.47	101.623	101.351	98.2683	96.9517	98.1947
175	100.475	101.629	101.359	98.2423	96.9294	98.1867
175.333	100.48	101.634	101.366	98.2161	96.9069	98.1784
175.667	100.486	101.639	101.376	98.1896	96.8845	98.17
176	100.49	101.644	101.385	98.1621	96.8616	98.1607
176.333	100.496	101.65	101.393	98.1347	96.8387	98.1511
176.667	100.501	101.656	101.401	98.1073	96.8157	98.1409
177	100.507	101.662	101.408	98.0796	96.7925	98.1303
177.333	100.512	101.67	101.415	98.051	96.769	98.1178
177.667	100.517	101.677	101.421	98.0225	96.7457	98.1055
178	100.522	101.683	101.427	97.9938	96.7223	98.0927
178.333	100.527	101.689	101.43	97.9649	96.699	98.0795
178.667	100.53	101.695	101.434	97.9353	96.6753	98.0648
179	100.534	101.7	101.437	97.9058	96.6515	98.0505
179.333	100.538	101.705	101.44	97.8759	96.6276	98.036
179.667	100.542	101.71	101.44	97.8459	96.6037	98.0214
180	100.546	101.714	101.443	97.8149	96.5794	98.0058
180.333	100.55	101.717	101.446	97.784	96.5552	97.9904
180.667	100.554	101.721	101.449	97.753	96.531	97.9747
181	100.558	101.725	101.454	97.7218	96.5066	97.9587
181.333	100.563	101.729	101.46	97.6896	96.4821	97.9415
181.667	100.569	101.733	101.468	97.6575	96.4574	97.9241
182	100.575	101.738	101.476	97.6252	96.4327	97.9061
182.333	100.582	101.743	101.488	97.5928	96.4078	97.8877
182.667	100.59	101.748	101.497	97.5596	96.3823	97.8669
183	100.596	101.753	101.507	97.5264	96.3568	97.8464
183.333	100.603	101.758	101.516	97.493	96.3313	97.8255
183.667	100.608	101.763	101.523	97.4593	96.3059	97.8043
184	100.612	101.767	101.529	97.4248	96.2803	97.7809
184.333	100.616	101.77	101.534	97.3903	96.2552	97.7581
184.667	100.62	101.774	101.538	97.3556	96.23	97.7349
185	100.624	101.777	101.54	97.3208	96.2047	97.7113
185.333	100.627	101.78	101.543	97.2848	96.1789	97.6862
185.667	100.631	101.785	101.545	97.2489	96.1521	97.6608
186	100.637	101.789	101.548	97.2129	96.1245	97.6346
186.333	100.642	101.794	101.551	97.1768	96.0963	97.6078
186.667	100.65	101.801	101.555	97.1398	96.0655	97.5781
187	100.656	101.806	101.56	97.1029	96.036	97.5485
187.333	100.663	101.812	101.564	97.0657	96.0068	97.5179
187.667	100.669	101.817	101.57	97.0283	95.9779	97.4864
188	100.675	101.822	101.575	96.99	95.9494	97.4505
188.333	100.681	101.826	101.58	96.9519	95.9216	97.4149
188.667	100.687	101.83	101.584	96.9136	95.8944	97.3782
189	100.692	101.833	101.586	96.875	95.8675	97.3406
189.333	100.697	101.836	101.591	96.8352	95.8426	97.2976
189.667	100.702	101.839	101.596	96.7956	95.8167	97.255
190	100.705	101.842	101.601	96.7558	95.7904	97.2111
190.333	100.708	101.846	101.607	96.7159	95.7638	97.1661
190.667	100.709	101.85	101.613	96.6749	95.7366	97.1151
191	100.712	101.854	101.618	96.6339	95.7092	97.0647
191.333	100.715	101.857	101.623	96.5927	95.6812	97.0126
191.667	100.717	101.86	101.628	96.5513	95.653	96.959
192	100.72	101.862	101.631	96.509	95.6225	96.8983
192.333	100.724	101.864	101.633	96.4669	95.5922	96.8381
192.667	100.727	101.867	101.636	96.4245	95.5616	96.776
193	100.731	101.871	101.638	96.3818	95.5307	96.7113
193.333	100.735	101.873	101.638	96.3381	95.4995	96.6444
193.667	100.74	101.876	101.64	96.2945	95.4668	96.568
194	100.744	101.878	101.643	96.2507	95.435	96.4931
194.333	100.747	101.881	101.646	96.2068	95.4034	96.4164
194.667	100.75	101.883	101.65	96.1616	95.3718	96.338
195	100.752	101.884	101.653	96.1165	95.3412	96.2501
195.333	100.755	101.885	101.657	96.0713	95.3109	96.1632
195.667	100.757	101.887	101.661	96.0258	95.2809	96.0742
196	100.76	101.889	101.666	95.9795	95.2512	95.9832
196.333	100.763	101.891	101.672	95.9333	95.2231	95.8826
196.667	100.767	101.895	101.678	95.8869	95.1939	95.783
197	100.77	101.899	101.683	95.8402	95.1644	95.6808
197.333	100.773	101.903	101.69	95.7926	95.1345	95.5761
197.667	100.777	101.91	101.696	95.745	95.1037	95.46
198	100.781	101.913	101.701	95.6973	95.0721	95.3451
198.333	100.784	101.916	101.705	95.6493	95.0398	95.2275
198.667	100.787	101.917	101.708	95.5999	95.0069	95.1075
199	100.79	101.915	101.712	95.5507	94.971	94.9741
199.333	100.793	101.913	101.716	95.5013	94.9359	94.8424
199.667	100.797	101.912	101.72	95.4517	94.9005	94.7084
200	100.8	101.911	101.725	95.4011	94.8647	94.5721
200.333	100.804	101.91	101.729	95.3507	94.8273	94.4239
200.667	100.809	101.911	101.734	95.3	94.7907	94.2782
201	100.814	101.912	101.739	95.249	94.7542	94.1304
201.333	100.819	101.913	101.742	95.1978	94.7177	93.9803
201.667	100.824	101.918	101.745	95.1458	94.6814	93.821
202	100.828	101.92	101.747	95.0939	94.6451	93.6631
202.333	100.832	101.923	101.749	95.0418	94.6089	93.5034
202.667	100.835	101.924	101.747	94.9894	94.5726	93.3419
203	100.837	101.924	101.747	94.936	94.5362	93.1702
203.333	100.84	101.925	101.748	94.8828	94.4991	92.9996
203.667	100.842	101.927	101.749	94.8294	94.4611	92.8272
204	100.845	101.928	101.75	94.7759	94.4224	92.6531
204.333	100.848	101.929	101.752	94.7212	94.3808	92.469
204.667	100.851	101.931	101.754	94.6666	94.3391	92.2864
205	100.854	101.933	101.755	94.6119	94.2968	92.1016
205.333	100.858	101.935	101.759	94.557	94.2539	91.9149
205.667	100.863	101.938	101.761	94.5012	94.207	91.7197
206	100.867	101.94	101.762	94.4457	94.1611	91.5258
206.333	100.871	101.941	101.763	94.3897	94.1149	91.3302
206.667	100.875	101.941	101.763	94.3335	94.0682	91.1329
207	100.879	101.941	101.763	94.2766	94.0191	90.9268
207.333	100.882	101.942	101.763	94.2197	93.9702	90.7226
207.667	100.885	101.943	101.763	94.1626	93.9205	90.5174
208	100.888	101.943	101.761	94.1054	93.8704	90.3113
208.333	100.89	101.944	101.761	94.0469	93.8179	90.0983
208.667	100.891	101.944	101.76	93.9885	93.7658	89.886
209	100.892	101.945	101.761	93.93	93.7133	89.6721
209.333	100.894	101.945	101.761	93.8714	93.6604	89.4571
209.667	100.894	101.945	101.76	93.8118	93.6051	89.2367
210	100.894	101.945	101.76	93.7524	93.5505	89.0173
210.333	100.895	101.944	101.76	93.6927	93.4958	88.7967
210.667	100.897	101.943	101.76	93.6327	93.4407	88.5746
211	100.899	101.943	101.76	93.5722	93.3845	88.3469
211.333	100.902	101.942	101.76	93.5117	93.3284	88.1201
211.667	100.906	101.942	101.76	93.4511	93.272	87.8923
212	100.909	101.941	101.762	93.3903	93.2153	87.6638
212.333	100.915	101.941	101.764	93.3283	93.1569	87.4287
212.667	100.919	101.94	101.766	93.2665	93.098	87.1941
213	100.923	101.939	101.769	93.2046	93.038	86.9583
213.333	100.927	101.938	101.772	93.1426	92.9773	86.7219
213.667	100.929	101.937	101.775	93.0795	92.9128	86.4811
214	100.932	101.935	101.777	93.0164	92.8489	86.242
214.333	100.934	101.933	101.779	92.9531	92.7842	86.0024
214.667	100.937	101.931	101.779	92.8896	92.7188	85.7619
215	100.938	101.93	101.778	92.8255	92.6496	85.5203
215.333	100.94	101.929	101.778	92.7614	92.5807	85.279
215.667	100.943	101.929	101.778	92.6971	92.511	85.0377
216	100.946	101.928	101.778	92.6325	92.4402	84.7959
216.333	100.949	101.929	101.779	92.5669	92.3689	84.5533
216.667	100.953	101.929	101.78	92.5015	92.2938	84.3082
217	100.956	101.929	101.781	92.4359	92.2193	84.063
217.333	100.959	101.928	101.781	92.3701	92.1436	83.8168
217.667	100.963	101.928	101.783	92.303	92.0673	83.5698
218	100.967	101.927	101.784	92.2359	91.9882	83.3169
218.333	100.971	101.925	101.782	92.1686	91.9096	83.0632
218.667	100.975	101.923	101.781	92.1012	91.8303	82.8074
219	100.979	101.919	101.776	92.0327	91.7501	82.5502
219.333	100.983	101.916	101.773	91.9645	91.6661	82.2859
219.667	100.987	101.913	101.771	91.896	91.5823	82.0236
220	100.99	101.911	101.77	91.8271	91.4974	81.76
220.333	100.993	101.909	101.769	91.7576	91.4114	81.4949
220.667	100.996	101.907	101.77	91.6882	91.3196	81.2242
221	101.001	101.906	101.771	91.6187	91.2282	80.9538
221.333	101.005	101.905	101.771	91.5491	91.1355	80.6819
221.667	101.011	101.906	101.775	91.4784	91.0416	80.4087
222	101.017	101.906	101.777	91.4078	90.9416	80.1266
222.333	101.022	101.906	101.777	91.3371	90.8429	79.8446
222.667	101.028	101.905	101.778	91.2663	90.743	79.5609
223	101.033	101.903	101.779	91.1947	90.6419	79.2759
223.333	101.037	101.902	101.779	91.1232	90.5353	78.9819
223.667	101.041	101.899	101.78	91.0514	90.4295	78.6897
224	101.045	101.897	101.78	90.9792	90.3227	78.395
224.333	101.049	101.893	101.78	90.9069	90.215	78.0979
224.667	101.05	101.89	101.779	90.8339	90.1012	77.793
225	101.052	101.886	101.777	90.7609	89.988	77.4883
225.333	101.055	101.882	101.774	90.6876	89.8737	77.1811
225.667	101.057	101.877	101.769	90.614	89.7582	76.8713
226	101.059	101.872	101.765	90.5393	89.637	76.5466
226.333	101.061	101.867	101.761	90.4648	89.5163	76.2211
226.667	101.063	101.862	101.756	90.3902	89.3935	75.8899
227	101.064	101.858	101.752	90.3155	89.269	75.5539
227.333	101.067	101.853	101.749	90.2393	89.138	75.1939
227.667	101.07	101.848	101.746	90.1633	89.0073	74.8343
228	101.073	101.844	101.743	90.0872	88.8747	74.4678
228.333	101.077	101.841	101.741	90.011	88.7402	74.0962
228.667	101.081	101.84	101.739	89.9341	88.5957	73.6992
229	101.085	101.839	101.736	89.8573	88.4515	73.31
229.333	101.089	101.837	101.734	89.7803	88.3045	72.9193
229.667	101.092	101.836	101.73	89.703	88.155	72.5258
230	101.095	101.834	101.727	89.6253	87.9918	72.1178
230.333	101.097	101.831	101.723	89.5477	87.8289	71.714
230.667	101.099	101.828	101.719	89.4701	87.6609	71.3094
231	101.1	101.824	101.715	89.3923	87.4886	70.9035
231.333	101.101	101.818	101.712	89.3135	87.2962	70.4887
231.667	101.102	101.812	101.709	89.2347	87.1039	70.074
232	101.104	101.807	101.706	89.1559	86.9043	69.6566
232.333	101.106	101.802	101.704	89.077	86.6981	69.2375
232.667	101.108	101.797	101.702	88.9971	86.46	68.8108
233	101.111	101.792	101.698	88.9173	86.2235	68.3864
233.333	101.114	101.787	101.694	88.8371	85.9785	67.9613
233.667	101.116	101.782	101.689	88.7566	85.726	67.5352
234	101.118	101.777	101.684	88.6754	85.4339	67.1063
234.333	101.12	101.771	101.678	88.5942	85.1458	66.6817
234.667	101.121	101.765	101.672	88.5127	84.8487	66.2609
235	101.123	101.759	101.666	88.4309	84.544	65.8426
235.333	101.123	101.754	101.66	88.3476	84.2012	65.4338
235.667	101.125	101.749	101.654	88.2645	83.8662	65.0265
236	101.127	101.746	101.649	88.1812	83.5255	64.6244
236.333	101.129	101.742	101.645	88.0978	83.1791	64.2267
236.667	101.132	101.741	101.64	88.0129	82.8043	63.851
237	101.136	101.738	101.637	87.9283	82.4381	63.4743
237.333	101.139	101.735	101.633	87.8435	82.0713	63.103
237.667	101.142	101.733	101.631	87.7586	81.703	62.7362
238	101.146	101.73	101.628	87.6733	81.3232	62.3967
238.333	101.15	101.726	101.624	87.5883	80.9494	62.054
238.667	101.154	101.723	101.62	87.5032	80.5782	61.7176
239	101.157	101.719	101.615	87.418	80.2087	61.3868
239.333	101.16	101.715	101.61	87.3327	79.8466	61.0828
239.667	101.164	101.709	101.606	87.2476	79.4872	60.7754
240	101.167	101.704	101.6	87.1626	79.1322	60.4747
240.333	101.17	101.698	101.594	87.0777	78.7802	60.1802
240.667	101.172	101.691	101.589	86.9925	78.4471	59.9151
241	101.175	101.685	101.583	86.9071	78.1133	59.6469
241.333	101.177	101.68	101.577	86.8216	77.7853	59.3848
241.667	101.18	101.674	101.571	86.7361	77.4622	59.1284
242	101.183	101.669	101.564	86.6502	77.1615	58.9032
242.333	101.187	101.663	101.557	86.5642	76.8581	58.6733
242.667	101.19	101.657	101.549	86.4777	76.5605	58.4493
243	101.193	101.652	101.541	86.3907	76.2678	58.2306
243.333	101.196	101.646	101.533	86.3028	76.0002	58.0395
243.667	101.198	101.64	101.525	86.2151	75.7293	57.8439
244	101.2	101.633	101.517	86.1271	75.4627	57.6536
244.333	101.202	101.626	101.51	86.0389	75.2004	57.4683
244.667	101.202	101.619	101.502	85.9491	74.9625	57.3077
245	101.203	101.611	101.496	85.8593	74.7205	57.1429
245.333	101.205	101.604	101.49	85.7693	74.4827	56.9823
245.667	101.206	101.597	101.486	85.6792	74.2489	56.8261
246	101.208	101.589	101.482	85.5875	74.035	56.6922
246.333	101.21	101.583	101.477	85.4961	73.818	56.5547
246.667	101.213	101.577	101.472	85.4042	73.6053	56.4212
247	101.215	101.571	101.467	85.3119	73.3988	56.2934
247.333	101.218	101.565	101.463	85.2184	73.1967	56.1699
247.667	101.222	101.558	101.458	85.1251	73.0142	56.0666
248	101.224	101.552	101.454	85.0316	72.828	55.9596
248.333	101.227	101.546	101.45	84.9378	72.6456	55.856
248.667	101.23	101.539	101.446	84.8422	72.4668	55.7557
249	101.233	101.532	101.44	84.7469	72.3055	55.6717
249.333	101.236	101.526	101.434	84.6514	72.1411	55.5847
249.667	101.24	101.519	101.428	84.5559	71.979	55.5004
250	101.243	101.512	101.419	84.4591	71.8194	55.4188
250.333	101.247	101.504	101.41	84.3625	71.674	55.3507
250.667	101.25	101.496	101.401	84.2658	71.5258	55.2802
251	101.252	101.487	101.392	84.169	71.3797	55.2118
251.333	101.255	101.478	101.379	84.072	71.2358	55.1454
251.667	101.256	101.467	101.368	83.9753	71.1024	55.0901
252	101.257	101.456	101.357	83.8785	70.9672	55.0324
252.333	101.259	101.445	101.347	83.7816	70.8341	54.9762
252.667	101.261	101.434	101.338	83.6844	70.7029	54.9214
253	101.262	101.422	101.329	83.5872	70.5814	54.874
253.333	101.264	101.411	101.321	83.4901	70.4577	54.8248
253.667	101.265	101.4	101.313	83.3931	70.335	54.7763
254	101.267	101.389	101.308	83.2955	70.2135	54.7285
254.333	101.268	101.379	101.3	83.1979	70.0988	54.6853
254.667	101.27	101.369	101.292	83.1001	69.9823	54.6408
255	101.271	101.36	101.284	83.0023	69.8665	54.5965
255.333	101.272	101.35	101.272	82.9045	69.7513	54.5526
255.667	101.273	101.342	101.261	82.8063	69.6395	54.5114
256	101.275	101.333	101.25	82.708	69.5267	54.4695
256.333	101.277	101.325	101.238	82.6094	69.4145	54.4279
256.667	101.28	101.316	101.224	82.5106	69.3029	54.3867
257	101.283	101.309	101.212	82.4114	69.1936	54.3476
257.333	101.287	101.302	101.201	82.3123	69.0835	54.3083
257.667	101.292	101.295	101.192	82.2128	68.9735	54.2698
258	101.296	101.288	101.185	82.1131	68.8638	54.2317
258.333	101.302	101.281	101.178	82.0118	68.7559	54.1962
258.667	101.307	101.273	101.171	81.9107	68.6476	54.1602
259	101.311	101.263	101.164	81.8094	68.5393	54.1245
259.333	101.314	101.253	101.159	81.708	68.4308	54.0893
259.667	101.317	101.238	101.15	81.6049	68.3224	54.056
260	101.32	101.225	101.14	81.5021	68.2133	54.0218
260.333	101.322	101.211	101.13	81.3989	68.104	53.9875
260.667	101.325	101.196	101.114	81.2956	67.9945	53.9532
261	101.325	101.178	101.1	81.1914	67.8831	53.9189
261.333	101.326	101.161	101.087	81.0874	67.7719	53.8841
261.667	101.327	101.145	101.073	80.983	67.6605	53.8493
262	101.328	101.128	101.057	80.878	67.549	53.8144
262.333	101.328	101.11	101.041	80.7715	67.4371	53.7787
262.667	101.329	101.094	101.027	80.6648	67.3259	53.7431
263	101.329	101.079	101.013	80.5577	67.2147	53.7075
263.333	101.33	101.065	100.999	80.4502	67.1033	53.6718
263.667	101.332	101.054	100.985	80.3399	66.9924	53.6357
264	101.334	101.042	100.972	80.2298	66.8809	53.5996
264.333	101.337	101.031	100.959	80.1196	66.7692	53.5634
264.667	101.339	101.02	100.949	80.0091	66.6573	53.5271
265	101.344	101.012	100.938	79.8971	66.5436	53.4905
265.333	101.348	101.004	100.928	79.7858	66.4299	53.4541
265.667	101.352	100.995	100.918	79.6741	66.3158	53.4177
266	101.356	100.986	100.91	79.562	66.2015	53.3813
266.333	101.359	100.978	100.902	79.4495	66.0856	53.3444
266.667	101.362	100.969	100.893	79.3369	65.9704	53.3071
267	101.365	100.959	100.883	79.2242	65.8548	53.2696
267.333	101.368	100.948	100.873	79.1113	65.739	53.2319
267.667	101.371	100.935	100.862	78.9966	65.6233	53.1931
268	101.375	100.922	100.85	78.8819	65.508	53.1546
268.333	101.379	100.909	100.836	78.7669	65.3932	53.1164
268.667	101.382	100.895	100.821	78.6518	65.2786	53.0784
269	101.387	100.879	100.807	78.535	65.165	53.0414
269.333	101.391	100.863	100.792	78.4184	65.0515	53.005
269.667	101.394	100.847	100.777	78.3012	64.9384	52.9693
270	101.396	100.831	100.761	78.1836	64.8256	52.934
270.333	101.397	100.815	100.745	78.0646	64.713	52.8989
270.667	101.398	100.799	100.728	77.9456	64.601	52.8657
271	101.4	100.782	100.711	77.8262	64.488	52.8312
271.333	101.401	100.765	100.694	77.7062	64.3748	52.7963
271.667	101.401	100.749	100.677	77.5833	64.2615	52.761
272	101.402	100.733	100.659	77.4607	64.147	52.7241
272.333	101.402	100.716	100.641	77.3377	64.0327	52.6872
272.667	101.403	100.7	100.623	77.2143	63.918	52.6499
273	101.404	100.684	100.604	77.0883	63.8028	52.6122
273.333	101.404	100.667	100.585	76.9626	63.6869	52.5724
273.667	101.405	100.65	100.565	76.8363	63.5712	52.5332
274	101.405	100.634	100.546	76.7096	63.4556	52.4937
274.333	101.406	100.615	100.525	76.581	63.3401	52.454
274.667	101.407	100.597	100.506	76.4524	63.2237	52.4132
275	101.408	100.58	100.487	76.3231	63.1076	52.3728
275.333	101.411	100.562	100.468	76.1929	62.9917	52.3322
275.667	101.414	100.545	100.45	76.0592	62.876	52.2914
276	101.418	100.528	100.432	75.9259	62.7608	52.25
276.333	101.421	100.511	100.414	75.792	62.6457	52.2087
276.667	101.426	100.494	100.397	75.6576	62.5307	52.1675
277	101.43	100.478	100.38	75.5194	62.4159	52.1263
277.333	101.435	100.462	100.364	75.382	62.3026	52.0848
277.667	101.44	100.445	100.348	75.2441	62.1891	52.0434
278	101.444	100.427	100.331	75.1057	62.0756	52.002
278.333	101.449	100.408	100.316	74.9668	61.962	51.9606
278.667	101.452	100.389	100.3	74.8256	61.8489	51.9193
279	101.456	100.37	100.283	74.6846	61.7355	51.878
279.333	101.46	100.351	100.267	74.5427	61.6223	51.8367
279.667	101.463	100.33	100.248	74.4002	61.5092	51.7953
280	101.465	100.309	100.23	74.2557	61.3955	51.7537
280.333	101.468	100.287	100.211	74.1116	61.2813	51.7121
280.667	101.469	100.265	100.192	73.9671	61.1666	51.6703
281	101.471	100.243	100.171	73.822	61.0517	51.6284
281.333	101.471	100.219	100.151	73.6741	60.9358	51.5857
281.667	101.471	100.195	100.131	73.5268	60.8201	51.543
282	101.471	100.171	100.111	73.3794	60.7045	51.5
282.333	101.472	100.147	100.09	73.2318	60.5886	51.4569
282.667	101.473	100.123	100.069	73.0819	60.4719	51.4133
283	101.474	100.098	100.047	72.9323	60.3558	51.3701
283.333	101.475	100.074	100.025	72.782	60.2401	51.3269
283.667	101.476	100.049	100	72.6313	60.1247	51.2838
284	101.477	100.021	99.9758	72.4791	60.0101	51.241
284.333	101.477	99.9928	99.9508	72.3271	59.8956	51.198
284.667	101.478	99.9634	99.9256	72.1744	59.7812	51.1553
285	101.478	99.9331	99.8978	72.0211	59.6669	51.1125
285.333	101.477	99.898	99.87	71.8654	59.5535	51.0694
285.667	101.476	99.8643	99.8414	71.7102	59.4393	51.0262
286	101.476	99.8306	99.8121	71.555	59.3246	50.9829
286.333	101.476	99.7966	99.7809	71.3997	59.2095	50.9395
286.667	101.477	99.7618	99.7525	71.242	59.0935	50.8956
287	101.478	99.7289	99.7261	71.0847	58.9779	50.8516
287.333	101.48	99.6964	99.6998	70.9272	58.8625	50.8076
287.667	101.482	99.6641	99.6752	70.7695	58.7472	50.7636
288	101.486	99.6353	99.6509	70.6108	58.6309	50.7191
288.333	101.489	99.606	99.6268	70.4523	58.5148	50.6745
288.667	101.492	99.5767	99.6028	70.2931	58.399	50.6298
289	101.496	99.5473	99.5813	70.1332	58.2835	50.5849
289.333	101.5	99.519	99.5588	69.9724	58.1686	50.5389
289.667	101.503	99.4888	99.5355	69.8118	58.0539	50.4929
290	101.507	99.4578	99.5116	69.6509	57.9393	50.4463
290.333	101.511	99.4264	99.4866	69.4898	57.8247	50.3993
290.667	101.515	99.3914	99.4607	69.3261	57.7114	50.3503
291	101.52	99.3567	99.4346	69.1623	57.5977	50.3015
291.333	101.524	99.3211	99.4086	68.9979	57.4841	50.2521
291.667	101.529	99.2846	99.3803	68.8331	57.3706	50.2024
292	101.535	99.244	99.3529	68.6653	57.2567	50.1509
292.333	101.539	99.2042	99.325	68.4977	57.1428	50.1002
292.667	101.544	99.1638	99.2968	68.3289	57.0288	50.0496
293	101.547	99.1228	99.2678	68.1592	56.9147	49.9988
293.333	101.55	99.0788	99.2379	67.9865	56.8004	49.9479
293.667	101.553	99.0358	99.2073	67.8145	56.6851	49.897
294	101.556	98.9931	99.1762	67.6419	56.5697	49.8464
294.333	101.559	98.9505	99.1424	67.4687	56.4541	49.7957
294.667	101.562	98.9071	99.1099	67.2918	56.3386	49.745
295	101.565	98.8637	99.0776	67.1157	56.2222	49.6941
295.333	101.568	98.8205	99.0453	66.9395	56.1061	49.6429
295.667	101.571	98.7774	99.0128	66.7631	55.9897	49.5915
296	101.575	98.7345	98.9805	66.5844	55.8728	49.5399
296.333	101.578	98.6919	98.9481	66.406	55.7554	49.4874
296.667	101.58	98.6495	98.9156	66.227	55.6379	49.4352
297	101.583	98.6069	98.8829	66.0478	55.5202	49.3826
297.333	101.585	98.5637	98.8498	65.8677	55.4023	49.3298
297.667	101.587	98.5197	98.8165	65.6878	55.2826	49.2764
298	101.589	98.4748	98.7831	65.5076	55.1633	49.2231
298.333	101.591	98.4292	98.7489	65.3268	55.044	49.1695
298.667	101.593	98.3811	98.7151	65.1443	54.925	49.1158
299	101.594	98.3335	98.6808	64.9622	54.806	49.0615
299.333	101.596	98.2857	98.6457	64.7799	54.6878	49.0075
299.667	101.598	98.2376	98.61	64.5977	54.5698	48.9535
300	101.6	98.1866	98.5742	64.4133	54.4519	48.8995
300.333	101.602	98.1364	98.5373	64.2291	54.3359	48.8455
300.667	101.604	98.086	98.4991	64.0445	54.2192	48.7913
301	101.606	98.0351	98.46	63.8597	54.1025	48.7368
301.333	101.607	97.9812	98.4158	63.6748	53.9855	48.6821
301.667	101.608	97.927	98.3706	63.4884	53.8678	48.6269
302	101.61	97.8717	98.3243	63.3021	53.7498	48.5716
302.333	101.611	97.8156	98.278	63.1151	53.6314	48.5158
302.667	101.613	97.7552	98.2269	62.9278	53.5127	48.4596
303	101.614	97.695	98.1792	62.7398	53.392	48.4017
303.333	101.615	97.6341	98.1327	62.5521	53.2712	48.3441
303.667	101.617	97.5726	98.0864	62.3641	53.1497	48.2862
304	101.619	97.5105	98.0427	62.1756	53.0278	48.2279
304.333	101.62	97.4455	97.9981	61.9853	52.9038	48.1676
304.667	101.621	97.3821	97.9532	61.7953	52.7801	48.1076
305	101.622	97.3187	97.9083	61.6053	52.6558	48.0473
305.333	101.624	97.2551	97.8632	61.4154	52.5308	47.9867
305.667	101.626	97.1908	97.8172	61.2239	52.4037	47.9247
306	101.628	97.1264	97.7701	61.0326	52.2777	47.8631
306.333	101.631	97.0617	97.7223	60.841	52.1528	47.8012
306.667	101.634	96.9967	97.6709	60.6495	52.0287	47.739
307	101.638	96.93	97.6197	60.4581	51.9076	47.6761
307.333	101.641	96.8636	97.5681	60.2669	51.7893	47.6133
307.667	101.644	96.7966	97.5159	60.0754	51.6748	47.5506
308	101.647	96.7292	97.4603	59.8836	51.5633	47.4878
308.333	101.648	96.661	97.4062	59.6915	51.4655	47.4242
308.667	101.65	96.5931	97.3517	59.4996	51.3673	47.3607
309	101.651	96.5248	97.2964	59.3081	51.2722	47.297
309.333	101.652	96.4562	97.2396	59.1168	51.1798	47.2333
309.667	101.653	96.3864	97.1831	58.9248	51.1025	47.1688
310	101.654	96.3162	97.1263	58.7328	51.0208	47.1041
310.333	101.656	96.2457	97.0691	58.541	50.9398	47.0388
310.667	101.658	96.1753	97.0096	58.3494	50.8598	46.9731
311	101.661	96.1027	96.9507	58.1585	50.7857	46.906
311.333	101.664	96.0305	96.8915	57.9676	50.7084	46.8391
311.667	101.666	95.9576	96.832	57.7764	50.6305	46.7719
312	101.668	95.884	96.7704	57.5848	50.5525	46.7043
312.333	101.67	95.8076	96.7084	57.3942	50.4732	46.635
312.667	101.673	95.7311	96.6456	57.2036	50.3931	46.5662
313	101.675	95.6535	96.5824	57.0134	50.3116	46.4974
313.333	101.679	95.575	96.5153	56.8234	50.229	46.4284
313.667	101.682	95.4914	96.4493	56.6332	50.1421	46.3585
314	101.686	95.4086	96.3834	56.443	50.0553	46.2888
314.333	101.69	95.3256	96.3172	56.2532	49.967	46.219
314.667	101.693	95.2421	96.2486	56.0639	49.8776	46.1492
315	101.697	95.1549	96.1804	55.8755	49.7815	46.0792
315.333	101.7	95.0683	96.1118	55.6871	49.6862	46.0094
315.667	101.703	94.9812	96.0425	55.4986	49.5897	45.9393
316	101.706	94.894	95.9702	55.3102	49.492	45.869
316.333	101.707	94.8046	95.8971	55.1238	49.3878	45.7982
316.667	101.709	94.7147	95.8232	54.9372	49.2846	45.7274
317	101.711	94.6234	95.7489	54.7509	49.1799	45.6564
317.333	101.713	94.5312	95.6702	54.5646	49.074	45.5853
317.667	101.715	94.4356	95.5924	54.3788	48.9623	45.5133
318	101.717	94.3405	95.5139	54.1929	48.8515	45.4416
318.333	101.72	94.2447	95.4348	54.0074	48.7395	45.3699
318.667	101.723	94.1483	95.3524	53.8223	48.6262	45.2981
319	101.727	94.0488	95.2698	53.6381	48.5068	45.2263
319.333	101.731	93.9505	95.1869	53.4536	48.3887	45.1546
319.667	101.734	93.8522	95.104	53.2691	48.2697	45.0826
320	101.737	93.7536	95.0181	53.085	48.15	45.0104
320.333	101.74	93.6543	94.9338	52.903	48.0251	44.9379
320.667	101.742	93.5548	94.8501	52.721	47.9009	44.8653
321	101.745	93.4545	94.7668	52.5393	47.7758	44.7923
321.333	101.747	93.3536	94.6834	52.3576	47.65	44.7191
321.667	101.75	93.2514	94.5994	52.1776	47.5202	44.6445
322	101.753	93.1487	94.5155	51.9974	47.3911	44.5698
322.333	101.756	93.0452	94.432	51.8179	47.2609	44.4949
322.667	101.759	92.941	94.3474	51.639	47.1297	44.4198
323	101.763	92.8334	94.2621	51.4616	46.9939	44.3432
323.333	101.768	92.7259	94.1751	51.2839	46.8584	44.267
323.667	101.773	92.6177	94.0864	51.1067	46.7222	44.1907
324	101.777	92.509	93.997	50.9302	46.585	44.1141
324.333	101.781	92.3958	93.9038	50.7566	46.4472	44.0377
324.667	101.785	92.2832	93.8113	50.5828	46.3064	43.9613
325	101.79	92.1701	93.7179	50.4093	46.1685	43.8856
325.333	101.794	92.0564	93.6236	50.236	46.0325	43.8104
325.667	101.798	91.9392	93.5255	50.0658	45.8976	43.7354
326	101.802	91.8233	93.4284	49.8951	45.7673	43.6621
326.333	101.806	91.7071	93.3314	49.7253	45.6371	43.5886
326.667	101.81	91.5902	93.234	49.5563	45.5082	43.5154
327	101.814	91.4715	93.1338	49.3892	45.3804	43.4423
327.333	101.817	91.353	93.0336	49.2216	45.259	43.37
327.667	101.821	91.2341	92.9327	49.0549	45.1354	43.2967
328	101.823	91.1149	92.8314	48.8889	45.0115	43.223
328.333	101.826	90.9932	92.7274	48.7258	44.8877	43.1491
328.667	101.827	90.8712	92.6233	48.5625	44.7649	43.0744
329	101.829	90.7485	92.5176	48.3995	44.641	42.9999
329.333	101.831	90.6252	92.4108	48.2369	44.5167	42.9253
329.667	101.834	90.498	92.3002	48.0779	44.3922	42.8507
330	101.836	90.371	92.1905	47.9184	44.2654	42.7762
330.333	101.839	90.2427	92.0802	47.7597	44.1386	42.7022
330.667	101.842	90.1133	91.9693	47.6015	44.0112	42.6286
331	101.845	89.9792	91.855	47.4459	43.8833	42.5553
331.333	101.849	89.8462	91.7415	47.2899	43.7534	42.4827
331.667	101.853	89.7126	91.6278	47.1349	43.6237	42.4099
332	101.856	89.5783	91.5136	46.9811	43.4933	42.3374
332.333	101.859	89.4398	91.3978	46.8282	43.362	42.2653
332.667	101.861	89.3021	91.283	46.6785	43.2281	42.194
333	101.864	89.164	91.1676	46.528	43.0945	42.1229
333.333	101.867	89.0254	91.0517	46.3781	42.9606	42.0518
333.667	101.87	88.8839	90.9348	46.2291	42.8267	41.9809
334	101.873	88.743	90.8181	46.0836	42.6901	41.9113
334.333	101.877	88.6016	90.701	45.9377	42.5542	41.8413
334.667	101.881	88.4595	90.5836	45.7922	42.4182	41.7712
335	101.885	88.3171	90.4629	45.6472	42.282	41.701
335.333	101.89	88.1727	90.3426	45.506	42.1449	41.6307
335.667	101.894	88.0289	90.222	45.3643	42.0081	41.5603
336	101.899	87.8844	90.101	45.2235	41.8709	41.49
336.333	101.903	87.739	89.9764	45.0834	41.7334	41.42
336.667	101.908	87.5913	89.853	44.9463	41.5946	41.3503
337	101.913	87.4432	89.7294	44.8085	41.4559	41.2809
337.333	101.918	87.2943	89.6054	44.6717	41.3168	41.2118
337.667	101.923	87.1447	89.4785	44.5356	41.1772	41.1431
338	101.928	86.9901	89.3513	44.4029	41.0365	41.0757
338.333	101.933	86.8364	89.2228	44.2698	40.8967	41.008
338.667	101.937	86.682	89.093	44.1371	40.7572	40.9403
339	101.941	86.5269	88.957	44.0051	40.6177	40.8727
339.333	101.943	86.368	88.8209	43.8768	40.4793	40.8058
339.667	101.945	86.2096	88.6834	43.7481	40.3411	40.739
340	101.947	86.0498	88.5444	43.6201	40.2031	40.6725
340.333	101.948	85.8887	88.3981	43.4926	40.0652	40.6063
340.667	101.948	85.7238	88.2537	43.368	39.9295	40.5414
341	101.949	85.5594	88.1084	43.243	39.7941	40.4768
341.333	101.951	85.3942	87.9623	43.1189	39.6594	40.413
341.667	101.953	85.2282	87.8129	42.9955	39.5248	40.3498
342	101.957	85.057	87.6649	42.8752	39.392	40.2896
342.333	101.96	84.8868	87.5167	42.7545	39.2591	40.2291
342.667	101.964	84.7161	87.368	42.6342	39.1267	40.1689
343	101.967	84.5449	87.2163	42.5147	38.9944	40.1089
343.333	101.971	84.3693	87.0639	42.3989	38.8619	40.0511
343.667	101.974	84.1937	86.9106	42.2826	38.728	39.9921
344	101.977	84.0168	86.7562	42.1669	38.593	39.9331
344.333	101.98	83.8391	86.5963	42.0516	38.4571	39.8742
344.667	101.981	83.6572	86.4372	41.9394	38.317	39.8152
345	101.984	83.4764	86.277	41.8267	38.1768	39.7563
345.333	101.986	83.2952	86.1161	41.7149	38.0352	39.6976
345.667	101.989	83.1134	85.9512	41.6038	37.8923	39.639
346	101.992	82.9289	85.7873	41.4954	37.7439	39.5808
346.333	101.995	82.746	85.6228	41.3865	37.5975	39.5225
346.667	101.998	82.5636	85.4571	41.2784	37.4512	39.4643
347	102.001	82.3812	85.2905	41.1708	37.3049	39.4063
347.333	102.004	82.1981	85.121	41.0667	37.1582	39.3488
347.667	102.007	82.0145	84.9522	40.9622	37.0107	39.2926
348	102.01	81.8303	84.783	40.8583	36.8645	39.2369
348.333	102.013	81.6456	84.6131	40.7547	36.7193	39.1818
348.667	102.016	81.459	84.4392	40.6545	36.5749	39.127
349	102.018	81.2717	84.2654	40.5538	36.4329	39.0746
349.333	102.021	81.0825	84.0907	40.4539	36.2903	39.0214
349.667	102.024	80.8919	83.9153	40.3546	36.1482	38.9682
350	102.028	80.6959	83.7354	40.2578	36.0068	38.9152
350.333	102.031	80.5006	83.5555	40.1606	35.8691	38.8627
350.667	102.035	80.3044	83.3741	40.064	35.7309	38.8099
351	102.039	80.1073	83.1916	39.968	35.5932	38.7569
351.333	102.044	79.9041	83.0038	39.8749	35.4556	38.7041
351.667	102.047	79.7019	82.816	39.7815	35.3204	38.6516
352	102.051	79.4994	82.6265	39.6885	35.1845	38.5993
352.333	102.054	79.2964	82.4353	39.596	35.0487	38.5472
352.667	102.056	79.0897	82.236	39.5066	34.913	38.4952
353	102.058	78.8835	82.0381	39.4167	34.7776	38.4448
353.333	102.06	78.6756	81.8393	39.3274	34.642	38.3946
353.667	102.063	78.4664	81.6393	39.2386	34.5066	38.3451
354	102.066	78.253	81.4318	39.152	34.3716	38.296
354.333	102.068	78.0394	81.2256	39.065	34.2374	38.2493
354.667	102.071	77.8249	81.0186	38.9787	34.1034	38.202
355	102.074	77.6096	80.8109	38.8932	33.9696	38.1551
355.333	102.078	77.3884	80.5994	38.8084	33.8358	38.1086
355.667	102.082	77.1695	80.3899	38.726	33.7038	38.0634
356	102.087	76.9511	80.18	38.6431	33.5718	38.0173
356.333	102.092	76.7329	79.9693	38.5607	33.4404	37.9709
356.667	102.096	76.5138	79.7571	38.4789	33.3095	37.9242
357	102.102	76.2949	79.5444	38.3997	33.1797	37.8771
357.333	102.106	76.0754	79.3306	38.3202	33.0494	37.83
357.667	102.112	75.8555	79.116	38.2409	32.9193	37.7828
358	102.117	75.6353	78.8957	38.162	32.7893	37.7354
358.333	102.121	75.4137	78.675	38.0855	32.6604	37.6877
358.667	102.124	75.1921	78.4527	38.0086	32.5316	37.6403
359	102.128	74.969	78.2293	37.9322	32.403	37.5932
359.333	102.131	74.7448	77.9986	37.8562	32.2747	37.5463
359.667	102.132	74.5165	77.7693	37.7819	32.1486	37.5004
360	102.134	74.2878	77.5385	37.7073	32.0228	37.4544
360.333	102.137	74.0584	77.3064	37.6332	31.8978	37.4086
360.667	102.139	73.8286	77.0692	37.5596	31.7733	37.363
361	102.14	73.5931	76.833	37.4879	31.6517	37.3189
361.333	102.143	73.3589	76.596	37.4159	31.5295	37.2747
361.667	102.146	73.1247	76.358	37.3442	31.4078	37.2305
362	102.149	72.8905	76.1143	37.2728	31.2868	37.1864
362.333	102.153	72.6545	75.871	37.2035	31.1682	37.1432
362.667	102.156	72.4185	75.627	37.1339	31.0493	37.0996
363	102.16	72.1812	75.3822	37.0646	30.9306	37.056
363.333	102.164	71.943	75.1318	36.9956	30.8124	37.0124
363.667	102.169	71.7029	74.8819	36.9278	30.6967	36.9689
364	102.174	71.4628	74.6305	36.8598	30.5808	36.9252
364.333	102.178	71.2215	74.3782	36.7921	30.4652	36.8816
364.667	102.183	70.979	74.1213	36.7248	30.3497	36.8382
365	102.187	70.731	73.8651	36.6586	30.2358	36.7951
365.333	102.191	70.4833	73.6074	36.5922	30.1214	36.7523
365.667	102.194	70.2348	73.3478	36.526	30.0072	36.7098
366	102.198	69.9855	73.082	36.46	29.8933	36.6675
366.333	102.201	69.7307	72.8171	36.3956	29.7796	36.6263
366.667	102.205	69.4772	72.5512	36.3309	29.6655	36.5848
367	102.208	69.2231	72.2844	36.2663	29.5512	36.5437
367.333	102.21	68.9684	72.0111	36.2018	29.437	36.5027
367.667	102.213	68.7117	71.7384	36.1382	29.3233	36.4627
368	102.215	68.4557	71.4642	36.0744	29.21	36.4226
368.333	102.217	68.1992	71.1893	36.0108	29.0969	36.3829
368.667	102.219	67.9419	70.9108	35.9475	28.984	36.3435
369	102.221	67.6818	70.6331	35.8846	28.8732	36.3052
369.333	102.222	67.4219	70.3546	35.8217	28.7626	36.2666
369.667	102.223	67.1613	70.0756	35.7589	28.6531	36.228
370	102.224	66.9001	69.7944	35.6963	28.5442	36.1892
370.333	102.225	66.6346	69.513	35.6345	28.4382	36.1509
370.667	102.227	66.3692	69.2303	35.5726	28.3316	36.1124
371	102.229	66.1028	68.9465	35.5106	28.2259	36.0738
371.333	102.232	65.8358	68.6581	35.4485	28.121	36.0352
371.667	102.235	65.5653	68.3692	35.387	28.0194	35.9965
372	102.238	65.2954	68.0791	35.3253	27.9174	35.958
372.333	102.241	65.0243	67.7885	35.2637	27.8161	35.9196
372.667	102.245	64.7519	67.4927	35.2022	27.7152	35.8812
373	102.249	64.4758	67.1988	35.1403	27.6174	35.8431
373.333	102.252	64.2004	66.9037	35.0784	27.5187	35.8044
373.667	102.256	63.9246	66.6074	35.0166	27.4201	35.7652
374	102.259	63.6487	66.3089	34.9548	27.3216	35.7257
374.333	102.262	63.3685	66.0105	34.8928	27.2237	35.6851
374.667	102.265	63.0891	65.7115	34.8309	27.1255	35.6444
375	102.268	62.81	65.4117	34.7688	27.0275	35.6036
375.333	102.271	62.5309	65.1068	34.7066	26.9298	35.5627
375.667	102.274	62.251	64.8023	34.6443	26.8329	35.521
376	102.277	61.9718	64.4977	34.582	26.7366	35.4802
376.333	102.28	61.6918	64.1929	34.5195	26.6411	35.44
376.667	102.282	61.4111	63.8846	34.457	26.5461	35.4003
377	102.285	61.1308	63.5771	34.3936	26.4546	35.3623
377.333	102.288	60.8502	63.269	34.3302	26.3629	35.3238
377.667	102.291	60.5695	62.9604	34.2668	26.2721	35.2855
378	102.294	60.2884	62.6514	34.2032	26.1821	35.2475
378.333	102.297	60.0046	62.3408	34.1389	26.0925	35.2097
378.667	102.3	59.7209	62.0305	34.0747	26.0064	35.173
379	102.303	59.4371	61.7191	34.0101	25.9191	35.1359
379.333	102.306	59.1531	61.4065	33.9454	25.8322	35.099
379.667	102.31	58.8667	61.0915	33.8799	25.7455	35.0622
380	102.314	58.5804	60.7766	33.8145	25.6598	35.0258
380.333	102.318	58.2932	60.4615	33.7488	25.5738	34.9893
380.667	102.322	58.0056	60.1461	33.6827	25.4882	34.953
381	102.326	57.7178	59.826	33.6152	25.4029	34.9166
381.333	102.33	57.4286	59.5065	33.5478	25.3188	34.8803
381.667	102.333	57.1406	59.1872	33.4802	25.2348	34.8441
382	102.337	56.8521	58.8677	33.4124	25.1509	34.8079
382.333	102.34	56.563	58.5467	33.3428	25.0672	34.7719
382.667	102.343	56.2749	58.227	33.2734	24.9856	34.7359
383	102.346	55.9869	57.9073	33.2037	24.9037	34.6999
383.333	102.349	55.699	57.5876	33.1336	24.8221	34.664
383.667	102.353	55.4113	57.2702	33.0621	24.7408	34.6282
384	102.357	55.1228	56.9528	32.9909	24.6609	34.5929
384.333	102.361	54.8339	56.636	32.919	24.581	34.5575
384.667	102.365	54.5452	56.3193	32.8467	24.5016	34.5223
385	102.369	54.2566	56.0026	32.7725	24.4227	34.4872
385.333	102.374	53.9678	55.6847	32.6984	24.346	34.4528
385.667	102.378	53.679	55.3666	32.624	24.2691	34.4182
386	102.381	53.3898	55.0485	32.5491	24.1926	34.3837
386.333	102.384	53.1003	54.7285	32.4735	24.1166	34.3493
386.667	102.386	52.8121	54.4092	32.3955	24.043	34.315
387	102.389	52.5243	54.0897	32.3178	23.9688	34.2801
387.333	102.391	52.2368	53.7703	32.2396	23.8947	34.2448
387.667	102.393	51.9492	53.4518	32.1611	23.8208	34.2095
388	102.396	51.6617	53.134	32.0799	23.7483	34.1735
388.333	102.4	51.3744	52.8171	31.9987	23.6758	34.1378
388.667	102.403	51.0879	52.5003	31.9164	23.6039	34.1021
389	102.406	50.8021	52.1851	31.8333	23.5324	34.0665
389.333	102.409	50.518	51.8705	31.7467	23.463	34.0315
389.667	102.413	50.2341	51.5574	31.6601	23.3934	33.997
390	102.416	49.9509	51.2454	31.5719	23.3243	33.9627
390.333	102.42	49.6685	50.9379	31.4823	23.2557	33.9288
390.667	102.424	49.3912	50.6302	31.3863	23.1894	33.8967
391	102.428	49.1132	50.3235	31.2904	23.1224	33.8642
391.333	102.432	48.8357	50.0179	31.1926	23.0554	33.8317
391.667	102.436	48.5584	49.7188	31.0934	22.9886	33.7993
392	102.44	48.2841	49.4177	30.9855	22.9229	33.7677
392.333	102.443	48.0092	49.1163	30.879	22.857	33.7358
392.667	102.447	47.7354	48.8149	30.7713	22.7915	33.7038
393	102.45	47.4625	48.5173	30.6627	22.7263	33.6717
393.333	102.452	47.1918	48.2202	30.5486	22.6625	33.6395
393.667	102.454	46.921	47.9246	30.4371	22.5987	33.6073
394	102.457	46.6512	47.6304	30.3259	22.5355	33.5753
394.333	102.459	46.3823	47.3407	30.2145	22.4729	33.5431
394.667	102.461	46.1181	47.051	30.1031	22.4131	33.5104
395	102.462	45.8535	46.7632	29.9923	22.3532	33.4776
395.333	102.464	45.5895	46.4767	29.8818	22.2937	33.4448
395.667	102.466	45.3259	46.1977	29.7712	22.2347	33.412
396	102.467	45.0674	45.9179	29.6598	22.1785	33.3789
396.333	102.469	44.8086	45.6388	29.5466	22.1216	33.3461
396.667	102.47	44.5516	45.3604	29.4318	22.0649	33.3134
397	102.471	44.2961	45.0901	29.3159	22.0085	33.2809
397.333	102.472	44.0456	44.8185	29.1938	21.9532	33.2489
397.667	102.473	43.7945	44.5483	29.0715	21.8975	33.2167
398	102.474	43.5458	44.2793	28.9467	21.8421	33.1842
398.333	102.476	43.299	44.0164	28.82	21.7868	33.1517
398.667	102.477	43.0602	43.7527	28.6849	21.7322	33.1193
399	102.478	42.8218	43.491	28.5514	21.6777	33.087
399.333	102.48	42.5855	43.231	28.417	21.6236	33.0547
399.667	102.482	42.351	42.9786	28.2815	21.5699	33.0224
400	102.485	42.1281	42.7258	28.1402	21.5182	32.9904
400.333	102.487	41.9033	42.4748	28.0021	21.4667	32.9586
400.667	102.49	41.6807	42.2269	27.8653	21.4159	32.9268
401	102.493	41.4598	41.9813	27.7294	21.366	32.8951
401.333	102.496	41.2477	41.7474	27.596	21.3167	32.8633
401.667	102.499	41.0335	41.5128	27.4638	21.2708	32.832
402	102.502	40.8212	41.2808	27.3329	21.2243	32.8005
402.333	102.505	40.6107	41.051	27.203	21.1784	32.769
402.667	102.508	40.4082	40.8346	27.0796	21.1332	32.7376
403	102.511	40.205	40.6165	26.9543	21.0911	32.7062
403.333	102.514	40.0035	40.4014	26.829	21.0488	32.6754
403.667	102.517	39.8038	40.1889	26.7038	21.0073	32.6451
404	102.521	39.6142	39.9877	26.5797	20.9665	32.6151
404.333	102.524	39.4235	39.7846	26.454	20.9292	32.5865
404.667	102.528	39.2349	39.5843	26.3275	20.8913	32.5577
405	102.531	39.0479	39.3864	26.2005	20.8537	32.5292
405.333	102.534	38.8701	39.2	26.0701	20.8165	32.5007
405.667	102.536	38.6911	39.0126	25.9397	20.7818	32.4736
406	102.539	38.5145	38.8277	25.8085	20.7462	32.4458
406.333	102.542	38.3399	38.6452	25.6767	20.7108	32.4176
406.667	102.546	38.1744	38.4763	25.5419	20.6755	32.3893
407	102.55	38.0074	38.3058	25.4079	20.6409	32.3607
407.333	102.554	37.842	38.1379	25.2733	20.6059	32.3321
407.667	102.559	37.6783	37.9721	25.138	20.5711	32.3036
408	102.564	37.5238	37.8184	24.9999	20.5364	32.2751
408.333	102.57	37.3675	37.6626	24.8619	20.5019	32.2462
408.667	102.575	37.2122	37.5093	24.7232	20.4672	32.2173
409	102.579	37.0581	37.3581	24.5833	20.4326	32.1885
409.333	102.584	36.91	37.2175	24.4423	20.398	32.1598
409.667	102.587	36.7606	37.0759	24.2965	20.3637	32.1308
410	102.591	36.6124	36.9366	24.1512	20.3296	32.1018
410.333	102.595	36.4656	36.7991	24.0052	20.2955	32.0728
410.667	102.598	36.3239	36.6735	23.8584	20.2616	32.0439
411	102.601	36.1818	36.5473	23.7067	20.2282	32.015
411.333	102.604	36.0407	36.4241	23.5557	20.1948	31.9865
411.667	102.607	35.9004	36.3032	23.4035	20.1617	31.9582
412	102.61	35.7604	36.194	23.2505	20.1288	31.93
412.333	102.613	35.6229	36.0833	23.0939	20.0969	31.9026
412.667	102.616	35.4812	35.9758	22.938	20.065	31.875
413	102.62	35.3366	35.8708	22.7811	20.0335	31.8475
413.333	102.623	35.1904	35.7763	22.6232	20.0021	31.8202
413.667	102.626	35.0372	35.6788	22.461	19.9719	31.7935
414	102.628	34.8847	35.5821	22.2992	19.9413	31.7668
414.333	102.631	34.7304	35.4869	22.1368	19.9106	31.7401
414.667	102.634	34.5744	35.4005	21.9738	19.88	31.7136
415	102.637	34.4098	35.3126	21.8059	19.8498	31.6875
415.333	102.639	34.2472	35.226	21.6387	19.8197	31.6613
415.667	102.642	34.0838	35.1405	21.471	19.7899	31.6353
416	102.644	33.9192	35.0617	21.3027	19.7603	31.6094
416.333	102.646	33.7487	34.9812	21.1317	19.7313	31.5836
416.667	102.649	33.5797	34.9014	20.9615	19.7021	31.5576
417	102.651	33.4102	34.8228	20.7906	19.6731	31.5313
417.333	102.653	33.2403	34.7502	20.619	19.6442	31.505
417.667	102.655	33.068	34.6778	20.4454	19.6155	31.4785
418	102.656	32.8973	34.6077	20.272	19.5865	31.452
418.333	102.657	32.7267	34.5396	20.0982	19.5574	31.4257
418.667	102.659	32.556	34.4807	19.9241	19.5283	31.3994
419	102.659	32.3867	34.421	19.7467	19.4988	31.3733
419.333	102.66	32.2188	34.3631	19.5694	19.4694	31.3473
419.667	102.662	32.0523	34.3068	19.3917	19.44	31.3214
420	102.663	31.8868	34.2591	19.2137	19.4106	31.2957
420.333	102.666	31.7251	34.2088	19.0329	19.3811	31.2707
420.667	102.669	31.5623	34.1586	18.8526	19.3518	31.2456
421	102.671	31.3999	34.1088	18.6714	19.3227	31.2205
421.333	102.674	31.2379	34.0608	18.4895	19.2937	31.1954
421.667	102.676	31.0782	34.0118	18.306	19.2652	31.1708
422	102.679	30.9175	33.9636	18.1233	19.2367	31.146
422.333	102.681	30.7565	33.9162	17.9407	19.2083	31.1214
422.667	102.684	30.5954	33.8704	17.7579	19.18	31.097
423	102.685	30.4354	33.8262	17.5734	19.1522	31.073
423.333	102.687	30.2762	33.7832	17.3891	19.1241	31.049
423.667	102.69	30.1181	33.741	17.2048	19.0958	31.0251
424	102.692	29.9607	33.7048	17.0204	19.0675	31.0011
424.333	102.695	29.8071	33.6668	16.835	19.0388	30.9773
424.667	102.697	29.6543	33.6296	16.6496	19.0102	30.9532
425	102.7	29.5029	33.5938	16.464	18.9815	30.9291
425.333	102.703	29.3528	33.5612	16.2784	18.9528	30.9049
425.667	102.706	29.2092	33.5286	16.0935	18.9239	30.88
426	102.71	29.0639	33.4974	15.9093	18.8952	30.8554
426.333	102.714	28.9187	33.4673	15.7257	18.8668	30.8309
426.667	102.718	28.7738	33.4406	15.5422	18.8384	30.8063
427	102.723	28.6328	33.4119	15.3604	18.8105	30.7816
427.333	102.727	28.4907	33.3833	15.1786	18.7826	30.7571
427.667	102.732	28.349	33.3551	14.9978	18.7548	30.7328
428	102.737	28.2075	33.3283	14.8176	18.7272	30.7086
428.333	102.741	28.0671	33.3013	14.6398	18.6998	30.6846
428.667	102.745	27.9269	33.2746	14.4614	18.6721	30.6604
429	102.748	27.7877	33.248	14.2834	18.6443	30.636
429.333	102.751	27.6491	33.2225	14.1059	18.6163	30.6115
429.667	102.751	27.5132	33.1963	13.9308	18.588	30.5871
430	102.752	27.3774	33.1699	13.7545	18.5597	30.5629
430.333	102.753	27.2428	33.1435	13.5777	18.5315	30.5389
430.667	102.753	27.1097	33.117	13.4004	18.5034	30.515
431	102.754	26.9823	33.0909	13.2229	18.4757	30.4915
431.333	102.753	26.8548	33.0653	13.0459	18.4486	30.4679
431.667	102.753	26.7287	33.0402	12.8698	18.4219	30.4443
432	102.754	26.6037	33.0155	12.6945	18.3955	30.4208
432.333	102.754	26.4858	32.9927	12.5208	18.3692	30.3975
432.667	102.756	26.3668	32.9703	12.3483	18.3446	30.3748
433	102.757	26.2491	32.9494	12.1775	18.3192	30.3521
433.333	102.758	26.1327	32.9298	12.008	18.2935	30.3296
433.667	102.759	26.0217	32.913	11.8444	18.2677	30.3073
434	102.76	25.9102	32.8955	11.6793	18.2414	30.286
434.333	102.761	25.8002	32.8784	11.514	18.215	30.2645
434.667	102.763	25.6923	32.8617	11.3486	18.1885	30.2429
435	102.766	25.5862	32.8458	11.186	18.162	30.2214
435.333	102.769	25.4877	32.8288	11.022	18.1352	30.2002
435.667	102.772	25.3879	32.812	10.8579	18.1092	30.1788
436	102.776	25.2893	32.7956	10.694	18.0839	30.1576
436.333	102.779	25.1921	32.779	10.5296	18.059	30.1365
436.667	102.783	25.1028	32.7638	10.3663	18.0358	30.1151
437	102.787	25.0118	32.7495	10.2045	18.0122	30.0936
437.333	102.79	24.9213	32.7356	10.0438	17.9887	30.0721
437.667	102.792	24.8316	32.7247	9.88768	17.9652	30.0505
438	102.794	24.7477	32.7128	9.73248	17.9429	30.0283
438.333	102.797	24.6629	32.7001	9.57936	17.9201	30.0061
438.667	102.799	24.5796	32.687	9.428	17.8974	29.9838
439	102.802	24.4975	32.6733	9.28675	17.8748	29.9616
439.333	102.806	24.4209	32.6598	9.14495	17.8524	29.939
439.667	102.809	24.3441	32.6475	9.00586	17.8302	29.9167
440	102.813	24.269	32.636	8.87025	17.808	29.8947
440.333	102.817	24.1949	32.6243	8.73712	17.7859	29.8727
440.667	102.821	24.1274	32.6137	8.61712	17.7642	29.8511
441	102.824	24.0585	32.6039	8.49536	17.7421	29.8294
441.333	102.828	23.9904	32.5942	8.37651	17.72	29.8078
441.667	102.831	23.923	32.5873	8.26029	17.6978	29.7863
442	102.834	23.8609	32.5787	8.15656	17.6752	29.7654
442.333	102.837	23.7982	32.5697	8.05113	17.6525	29.7446
442.667	102.839	23.7365	32.5608	7.94873	17.6295	29.724
443	102.842	23.6757	32.5516	7.84915	17.6063	29.7034
443.333	102.842	23.6191	32.5427	7.7634	17.5821	29.6838
443.667	102.843	23.5613	32.5339	7.67648	17.5578	29.6638
444	102.845	23.5039	32.5249	7.59274	17.5334	29.6437
444.333	102.847	23.447	32.5156	7.5118	17.509	29.6237
444.667	102.848	23.3942	32.506	7.44599	17.4837	29.6034
445	102.85	23.342	32.4965	7.37753	17.4591	29.583
445.333	102.852	23.2912	32.487	7.31148	17.4349	29.5627
445.667	102.854	23.2414	32.4774	7.24772	17.4111	29.5424
446	102.857	23.1979	32.4689	7.19596	17.3884	29.5217
446.333	102.859	23.1535	32.4616	7.14159	17.3657	29.5011
446.667	102.862	23.1104	32.4549	7.08892	17.3432	29.4804
447	102.864	23.0685	32.4508	7.03798	17.3208	29.4598
447.333	102.867	23.0326	32.4463	6.99573	17.2997	29.4392
447.667	102.871	22.9953	32.4416	6.95166	17.2779	29.4185
448	102.874	22.9582	32.4365	6.90876	17.2559	29.3978
448.333	102.878	22.9215	32.4311	6.86709	17.2341	29.377
448.667	102.882	22.8891	32.4253	6.83196	17.2121	29.3563
449	102.885	22.8553	32.4201	6.79542	17.1899	29.3358
449.333	102.887	22.8223	32.4152	6.75969	17.1675	29.3152
449.667	102.89	22.7905	32.409	6.7248	17.145	29.2946
450	102.89	22.7626	32.4039	6.69426	17.1221	29.274
450.333	102.89	22.7343	32.3993	6.66274	17.0994	29.2532
450.667	102.89	22.7067	32.3948	6.6318	17.0767	29.2324
451	102.891	22.6797	32.3919	6.6015	17.054	29.2116
451.333	102.89	22.6561	32.3877	6.57421	17.0314	29.1902
451.667	102.89	22.6308	32.3828	6.54632	17.0091	29.1689
452	102.891	22.6052	32.3778	6.5189	16.9873	29.1476
452.333	102.892	22.58	32.3713	6.49197	16.9658	29.1264
452.667	102.895	22.556	32.365	6.46759	16.9451	29.1052
453	102.897	22.5332	32.3586	6.44273	16.9245	29.0842
453.333	102.899	22.5118	32.3521	6.41823	16.9045	29.0635
453.667	102.901	22.4911	32.3444	6.39406	16.8852	29.0429
454	102.903	22.4748	32.3373	6.37195	16.8681	29.0234
454.333	102.905	22.4572	32.3309	6.34951	16.8506	29.004
454.667	102.907	22.4393	32.3249	6.32747	16.8331	28.9848
455	102.909	22.4214	32.3191	6.30582	16.8161	28.966
455.333	102.909	22.4058	32.3147	6.28588	16.7993	28.9474
455.667	102.909	22.3894	32.3096	6.26562	16.7839	28.9304
456	102.909	22.3732	32.3046	6.24565	16.7678	28.913
456.333	102.91	22.3573	32.3003	6.22597	16.7517	28.8954
456.667	102.911	22.3421	32.297	6.20785	16.7355	28.8777
457	102.912	22.327	32.2933	6.18947	16.7191	28.8602
457.333	102.915	22.3122	32.2903	6.17134	16.7026	28.842
457.667	102.918	22.2976	32.2877	6.15347	16.6858	28.8234
458	102.922	22.2841	32.2852	6.13704	16.669	28.8045
458.333	102.925	22.27	32.282	6.12045	16.6513	28.7841
458.667	102.928	22.2559	32.2782	6.10415	16.6338	28.764
459	102.93	22.2419	32.274	6.0881	16.6162	28.7436
459.333	102.931	22.2281	32.27	6.07335	16.5985	28.7232
459.667	102.931	22.2147	32.267	6.05832	16.5794	28.7023
460	102.931	22.2024	32.2649	6.04352	16.5603	28.682
460.333	102.931	22.1908	32.2634	6.02893	16.5412	28.662
460.667	102.93	22.1803	32.2637	6.0154	16.5222	28.6423
461	102.929	22.1696	32.2632	6.00175	16.5028	28.6236
461.333	102.929	22.1595	32.2621	5.9883	16.4844	28.605
461.667	102.928	22.15	32.2605	5.97505	16.4667	28.5866
462	102.928	22.1418	32.2588	5.96286	16.4494	28.5685
462.333	102.929	22.1329	32.2566	5.95048	16.4344	28.5515
462.667	102.93	22.1242	32.2533	5.93829	16.4189	28.534
463	102.931	22.1159	32.2494	5.92635	16.4041	28.5163
463.333	102.933	22.1077	32.2424	5.91457	16.3899	28.4983
463.667	102.935	22.0994	32.237	5.90365	16.3775	28.4804
464	102.938	22.0914	32.2322	5.89256	16.3644	28.4625
464.333	102.939	22.0838	32.2277	5.88164	16.3516	28.4447
464.667	102.941	22.076	32.2258	5.87089	16.339	28.4268
465	102.942	22.068	32.2255	5.86081	16.3269	28.4086
465.333	102.943	22.0598	32.2256	5.85064	16.3144	28.3906
465.667	102.943	22.0521	32.2255	5.84061	16.3017	28.3728
466	102.943	22.0453	32.2296	5.8307	16.2888	28.355
466.333	102.941	22.04	32.2304	5.82146	16.2753	28.3374
466.667	102.939	22.0345	32.2299	5.81206	16.2618	28.3198
467	102.938	22.0286	32.2289	5.80275	16.2479	28.3022
467.333	102.937	22.0224	32.225	5.79354	16.2337	28.2847
467.667	102.935	22.0171	32.2226	5.78486	16.2187	28.267
468	102.934	22.0112	32.2207	5.77611	16.2041	28.249
468.333	102.933	22.0063	32.2192	5.76745	16.1894	28.2309
468.667	102.933	22.0022	32.2193	5.75885	16.1747	28.2126
469	102.933	21.9978	32.2198	5.75066	16.1596	28.1938
469.333	102.935	21.9947	32.221	5.74236	16.1448	28.1753
469.667	102.936	21.9923	32.2223	5.73412	16.1303	28.1568
470	102.938	21.99	32.224	5.72594	16.1159	28.1382
470.333	102.943	21.9907	32.2235	5.71805	16.1023	28.1197
470.667	102.946	21.9896	32.2227	5.71012	16.0887	28.101
471	102.949	21.9877	32.2218	5.70223	16.0753	28.0822
471.333	102.952	21.9857	32.2155	5.69439	16.0622	28.0634
471.667	102.956	21.9827	32.2108	5.68685	16.0502	28.0442
472	102.96	21.98	32.2067	5.67924	16.0379	28.0249
472.333	102.964	21.9775	32.203	5.67163	16.0255	28.0054
472.667	102.968	21.9751	32.1978	5.66402	16.0132	27.986
473	102.973	21.9722	32.1938	5.65651	16.0014	27.9669
473.333	102.977	21.9699	32.19	5.64896	15.9893	27.9485
473.667	102.98	21.9681	32.1861	5.64142	15.9774	27.9304
474	102.983	21.9666	32.1828	5.63392	15.9656	27.9126
474.333	102.985	21.9663	32.1787	5.62649	15.954	27.8962
474.667	102.986	21.9655	32.1747	5.61914	15.9426	27.8792
475	102.987	21.9644	32.171	5.61189	15.9313	27.8621
475.333	102.988	21.9632	32.1669	5.60474	15.92	27.845
475.667	102.986	21.9622	32.1638	5.59805	15.9094	27.8285
476	102.985	21.9598	32.1614	5.5914	15.8985	27.812
476.333	102.983	21.9565	32.1593	5.58491	15.8876	27.7957
476.667	102.981	21.9533	32.1589	5.57855	15.8766	27.7795
477	102.978	21.9496	32.1575	5.57288	15.8655	27.7636
477.333	102.975	21.9461	32.1557	5.56715	15.8542	27.7473
477.667	102.973	21.9426	32.1539	5.56158	15.8429	27.7308
478	102.97	21.9398	32.1518	5.55614	15.8315	27.7141
478.333	102.968	21.94	32.1496	5.55138	15.8199	27.697
478.667	102.966	21.94	32.1474	5.54649	15.8087	27.6802
479	102.964	21.94	32.145	5.54168	15.7976	27.6634
479.333	102.962	21.9402	32.1411	5.53697	15.7866	27.6466
479.667	102.961	21.9431	32.1376	5.53276	15.7761	27.6294
480	102.958	21.9446	32.1352	5.52843	15.7654	27.612
480.333	102.956	21.9459	32.1334	5.52415	15.7549	27.5944
480.667	102.954	21.9471	32.1318	5.51993	15.7446	27.5765
481	102.953	21.9473	32.1306	5.51601	15.7343	27.5578
481.333	102.953	21.9478	32.1293	5.51203	15.7238	27.5393
481.667	102.953	21.9482	32.128	5.50811	15.713	27.5208
482	102.953	21.9485	32.1273	5.50424	15.7022	27.5023
482.333	102.955	21.948	32.1251	5.50058	15.6907	27.4837
482.667	102.956	21.9474	32.1223	5.49684	15.6794	27.4657
483	102.957	21.9465	32.1193	5.49312	15.6681	27.4481
483.333	102.959	21.9454	32.1139	5.48944	15.6569	27.4306
483.667	102.96	21.9433	32.1095	5.48589	15.6461	27.4144
484	102.96	21.9414	32.1053	5.4823	15.636	27.3979
484.333	102.961	21.9396	32.101	5.47872	15.6263	27.3816
484.667	102.962	21.9377	32.0972	5.47515	15.6168	27.3653
485	102.962	21.9356	32.0941	5.47168	15.6093	27.3496
485.333	102.961	21.9341	32.0917	5.46819	15.6012	27.3335
485.667	102.961	21.9329	32.0902	5.4647	15.5929	27.3172
486	102.96	21.9319	32.0894	5.46123	15.5847	27.3007
486.333	102.959	21.9317	32.0901	5.45779	15.5765	27.2842
486.667	102.956	21.9307	32.0892	5.45434	15.568	27.2671
487	102.955	21.9291	32.0877	5.45093	15.5592	27.2502
487.333	102.953	21.9268	32.0857	5.44755	15.5501	27.2333
487.667	102.952	21.9236	32.0809	5.44421	15.5409	27.2164
488	102.951	21.9214	32.0753	5.44087	15.5305	27.1993
488.333	102.95	21.9197	32.0694	5.43755	15.5204	27.1822
488.667	102.949	21.9181	32.0637	5.43426	15.5103	27.1649
489	102.947	21.9165	32.0553	5.43104	15.5003	27.1476
489.333	102.945	21.9162	32.0487	5.42778	15.4899	27.1306
489.667	102.943	21.9154	32.0428	5.42452	15.4799	27.1137
490	102.941	21.9146	32.0373	5.42126	15.4699	27.0968
490.333	102.94	21.9139	32.0341	5.41802	15.4599	27.08
490.667	102.938	21.9134	32.0303	5.41481	15.4501	27.0634
491	102.937	21.9127	32.0264	5.41163	15.4403	27.0466
491.333	102.937	21.912	32.0224	5.40847	15.4307	27.0297
491.667	102.937	21.9114	32.0188	5.40535	15.4213	27.0127
492	102.938	21.911	32.0149	5.4022	15.4128	26.9953
492.333	102.938	21.9107	32.0112	5.39906	15.4047	26.9779
492.667	102.938	21.9104	32.0077	5.39594	15.3968	26.9603
493	102.937	21.9099	32.0045	5.39284	15.3891	26.9427
493.333	102.937	21.9094	32.0014	5.38975	15.3817	26.925
493.667	102.936	21.9091	31.9986	5.38665	15.3744	26.9072
494	102.935	21.9094	31.9965	5.38353	15.3672	26.8892
494.333	102.934	21.9099	31.9949	5.3804	15.3598	26.8714
494.667	102.932	21.9104	31.9934	5.37731	15.352	26.8537
495	102.931	21.9107	31.9916	5.37425	15.3436	26.8361
495.333	102.929	21.9109	31.9896	5.3712	15.3347	26.8185
495.667	102.928	21.9112	31.9876	5.36813	15.3253	26.8008
496	102.927	21.9116	31.9856	5.36503	15.3157	26.783
496.333	102.926	21.9116	31.9831	5.36193	15.3061	26.7651
496.667	102.925	21.9108	31.9795	5.35885	15.2965	26.7472
497	102.924	21.91	31.9759	5.35578	15.2872	26.7294
497.333	102.924	21.9098	31.9734	5.3527	15.2784	26.7115
497.667	102.924	21.91	31.9722	5.34958	15.2703	26.6937
498	102.924	21.9109	31.9722	5.34647	15.2631	26.6762
498.333	102.925	21.9126	31.973	5.34339	15.2568	26.6593
498.667	102.927	21.9146	31.9745	5.34046	15.2517	26.6436
499	102.929	21.9167	31.9759	5.33784	15.2476	26.6297
499.333	102.931	21.9195	31.9775	5.33555	15.2445	26.6177
499.667	102.932	21.9229	31.9797	5.33359	15.2422	26.6077
500	102.934	21.9262	31.9818	5.33186	15.2405	26.599

[truncated: 9 more sheets: Suppl Fig 3, Suppl Fig 4a, Suppl Fig 4b-d, Suppl Fig 8, Suppl Fig 14, Suppl Fig 20, Suppl Fig 21b, Suppl Fig 21c, Suppl Fig 21d]
